# Supplementary material for: Combined transcriptome and metabolome reveal glutathione metabolism plays a critical role in resistance to salinity in rice landraces HD961
Source: Front Plant Sci. 2022 Sep 7;13:952595. doi: 10.3389/fpls.2022.952595 (PMC9490218; doi:10.3389/fpls.2022.952595)
Supplement: Supplementary file 1 [file Data_Sheet_1.ZIP]

Archive with 20 entries (19 files):
- Supplementary files/
- Supplementary files/Supplementary figures.docx
- Supplementary files/Supplementary table legends.docx
- Supplementary files/Table S1.xlsx
- Supplementary files/Table S10.xlsx
- Supplementary files/Table S11.xlsx
- Supplementary files/Table S12.xlsx
- Supplementary files/Table S13.xlsx
- Supplementary files/Table S14.xlsx
- Supplementary files/Table S15.xlsx
- Supplementary files/Table S16.xlsx
- Supplementary files/Table S17.xlsx
- Supplementary files/Table S2.xlsx
- Supplementary files/Table S3.xlsx
- Supplementary files/Table S4.xlsx
- Supplementary files/Table S5.xlsx
- Supplementary files/Table S6.xlsx
- Supplementary files/Table S7.xlsx
- Supplementary files/Table S8.xlsx
- Supplementary files/Table S9.xlsx
