# Supplementary material for: Combined transcriptome and metabolome reveal glutathione metabolism plays a critical role in resistance to salinity in rice landraces HD961
Source: Front Plant Sci. 2022 Sep 7;13:952595. doi: 10.3389/fpls.2022.952595 (PMC9490218; doi:10.3389/fpls.2022.952595)
Supplement: Supplementary file 1 [file Data_Sheet_1.ZIP › Supplementary files/Table S1.xlsx]

## Sheet: Sheet1
Table S1 The primers of RT-qPCR
Gene ID	Primer name	Primers
LOC_Os01g19330	Os01g19330-F	CTGCTGCCGGACTTCCAAAT
	Os01g19330-R	GGCTGCTGTGACCAGATGTC
LOC_Os01g46760	Os01g46760-1-F	AGGACGGACAAGGACGAGTT
	Os01g46760-1-R	CCGGAGACGGATTCTGGGTA
LOC_Os01g51690	Os01g51690-F	GAGGTCGGACGATGAGATAC
	Os01g51690-R	CTCGGATTAGGGCTGTTCTT
LOC_Os01g68460	Os01g68460-F	GTGCAGCTGAAACTGGAGAG
	Os01g68460-R	GAACTGCGAAACGAGAGCTT
LOC_Os03g44270	Os03g44270-2-F	TGGCTAGGAAGTGTCCACAG
	Os03g44270-2-R	CGCTTCCATCTCCAGTGTTG
LOC_Os04g33920	Os04g33920-1-F	GTGTCGTGGTGGTGGTGCT
	Os04g33920-1-R	TCTGCTTCCCGATGGTGTGC
LOC_Os05g04870	Os05g04870-F	GGAGGAGAAGGTGAGGCAGT
	Os05g04870-R	GCATCTGGCCGGACATGTAG
LOC_Os06g02040	Os06g02040-F	CAAGGTGAGCGCGGTGAAG
	Os06g02040-R	CTCTCGGCGTGGGACCTC
LOC_Os06g09688	Os06g09688-F	AGGTTGCTGAGGCTGAAGAC
	Os06g09688-R	CTGGACCAACGGCTACAACT
LOC_Os07g19320	Os07g19320-F	CTTCTGGACTTCCATGCTCT
	Os07g19320-R	TGTCGTAGGTTCCCAAGATG
LOC_Os08g36310	Os08g36310-1-F	TTCCTCATGGAGGTGGTGTC
	Os08g36310-1-R	CGTCATCCAAGAAGCAGGTG
LOC_Os10g08474	Os10g08474-2-F	TGGAGATTTGGAGCTCATCC
	Os10g08474-2-R	ACACCAAACTTCTCCGTCAT
β-actin	Actin-F	GGAAGTACAGTGTCTGGATTGGAG
	Actin-R	TCTTGGCTTAGCATTCTTGGGT
