# Supplementary material for: Combined transcriptome and metabolome reveal glutathione metabolism plays a critical role in resistance to salinity in rice landraces HD961
Source: Front Plant Sci. 2022 Sep 7;13:952595. doi: 10.3389/fpls.2022.952595 (PMC9490218; doi:10.3389/fpls.2022.952595)
Supplement: Supplementary file 1 [file Data_Sheet_1.ZIP › Supplementary files/Table S10.xlsx]

## Sheet: Sheet1
Table S10 KEGG enrichment of DAMs in the MH120.
#Kegg_pathway	ko_id	Cluter_frequency	Metabolite ID	P-value	Pathway
ABC transporters	ko02010	18 out of 72 25%	pme0010;pme2755;pme0230;pme1086;mws0258;mws0248;pme0021;mws0232;mws0227;mws0219;pme0516;pme0006;mws0260;pme3732;mws4170;mws0256;pmb0302;pmb0484	0.00104801049157488	https:\\www.genome.jp\dbget-bin\www_bget?map02010
Cyanoamino acid metabolism	ko00460	6 out of 72 8.33333333333333%	mws0256;mws0258;pme0010;pme0195;pme0021;mws0219	0.0103611007763881	https:\\www.genome.jp\dbget-bin\www_bget?map00460
Tropane, piperidine and pyridine alkaloid biosynthesis	ko00960	6 out of 72 8.33333333333333%	pme0021;pmb0782;Rfmb319;mws0258;Lmrn003000;pme1841	0.0103611007763881	https:\\www.genome.jp\dbget-bin\www_bget?map00960
Penicillin and cephalosporin biosynthesis	ko00311	3 out of 72 4.16666666666667%	pme0195;mws0256;mws1346	0.0164771408679508	https:\\www.genome.jp\dbget-bin\www_bget?map00311
Aminoacyl-tRNA biosynthesis	ko00970	9 out of 72 12.5%	mws0258;mws0256;pme0010;mws0260;pme0006;pme0195;pme0021;mws0219;mws0227	0.0293019407425281	https:\\www.genome.jp\dbget-bin\www_bget?map00970
Valine, leucine and isoleucine degradation	ko00280	4 out of 72 5.55555555555556%	mws0258;mws0256;Lmbn001718;mws0227	0.0397603629621579	https:\\www.genome.jp\dbget-bin\www_bget?map00280
Glutathione metabolism	ko00480	6 out of 72 8.33333333333333%	pme0195;MA10039492;mws0018;pme1841;Hmfn000531;pme1086	0.0474687253441858	https:\\www.genome.jp\dbget-bin\www_bget?map00480
Lysine degradation	ko00310	6 out of 72 8.33333333333333%	pme2589;Zmyn000247;pme1841;Rfmb319;mws1346;pme0243	0.0574687253441858	https:\\www.genome.jp\dbget-bin\www_bget?map00310
Pyrimidine metabolism	ko00240	6 out of 72 8.33333333333333%	pme3174;pme3732;Lmgn000160;mws0248;mws0255;pmb2507	0.0574687253441858	https:\\www.genome.jp\dbget-bin\www_bget?map00240
beta-Alanine metabolism	ko00410	4 out of 72 5.55555555555556%	Lmgn000160;pme3011;mws0018;mws0219	0.0747701713665862	https:\\www.genome.jp\dbget-bin\www_bget?map00410
Glucosinolate biosynthesis	ko00966	5 out of 72 6.94444444444444%	mws0227;Lmbn001718;pme0021;mws0256;mws0258	0.0829358969738295	https:\\www.genome.jp\dbget-bin\www_bget?map00966
Metabolic pathways	ko01100	59 out of 72 81.9444444444444%	pme1086;Rfmb319;mws0255;mws0260;Lmbn000216;Hmfn000531;pme0006;pmf0139;mws0256;Zmyn002919;Lmgn000160;pme3011;pme2559;mws0154;pme0295;pme0274;mws0248;pme1228;mws0227;MA10039492;Lmbn001718;pme3033;pme0195;mws0884;pme0230;pme2755;pme3207;mws0749;mws0219;mws0232;Lmrn003000;pme1216;pme0516;Lmbn001981;mws2523;pmb2640;mws0180;pma2987;mws0059;Zmyn000247;pme3732;mws1346;pme3174;pmb0302;pmb0484;mws4175;pme0…	0.10015456115623	https:\\www.genome.jp\dbget-bin\www_bget?map01100
Monobactam biosynthesis	ko00261	3 out of 72 4.16666666666667%	pme0010;mws0260;mws0219	0.109272591243414	https:\\www.genome.jp\dbget-bin\www_bget?map00261
Ascorbate and aldarate metabolism	ko00053	4 out of 72 5.55555555555556%	MA10039492;Hmfn000531;mws4175;pme0516	0.120776650359579	https:\\www.genome.jp\dbget-bin\www_bget?map00053
Pantothenate and CoA biosynthesis	ko00770	5 out of 72 6.94444444444444%	Lmgn000160;pme0195;mws0256;mws0018;mws0219	0.121993303863093	https:\\www.genome.jp\dbget-bin\www_bget?map00770
Glycine, serine and threonine metabolism	ko00260	5 out of 72 6.94444444444444%	pme0010;pme3033;mws0219;pmb0484;pme0195	0.121993303863093	https:\\www.genome.jp\dbget-bin\www_bget?map00260
Biosynthesis of amino acids	ko01230	15 out of 72 20.8333333333333%	pme0010;mws0154;mws0258;pme0021;mws0227;mws0219;pme2589;pme0006;Lmbn000216;mws0260;mws0256;pma2987;Lmbn001718;mws1346;pme0195	0.138369883932881	https:\\www.genome.jp\dbget-bin\www_bget?map01230
Arginine and proline metabolism	ko00330	5 out of 72 6.94444444444444%	pme0295;pme0006;mws0018;mws0260;pme3011	0.168082288519459	https:\\www.genome.jp\dbget-bin\www_bget?map00330
Lysine biosynthesis	ko00300	3 out of 72 4.16666666666667%	pme2589;mws0219;mws1346	0.178784819524668	https:\\www.genome.jp\dbget-bin\www_bget?map00300
Valine, leucine and isoleucine biosynthesis	ko00290	5 out of 72 6.94444444444444%	mws0256;mws0258;mws0227;Lmbn000216;Lmbn001718	0.219932396257867	https:\\www.genome.jp\dbget-bin\www_bget?map00290
Biosynthesis of secondary metabolites	ko01110	31 out of 72 43.0555555555556%	mws1346;pma2987;mws0059;mws0256;mws2523;pme0006;Hmfn000531;mws0260;pmb2640;pmb3074;pmb0142;pme0516;Rfmb319;mws0219;mws0232;mws0749;pme0195;mws0639;mws0064;pme2122;Lmbn001718;mws4170;MA10107783;pme2589;mws0227;pme0021;pme1841;Lmbn003524;mws0258;pme0010;mws0154	0.221117507101482	https:\\www.genome.jp\dbget-bin\www_bget?map01110
Histidine metabolism	ko00340	3 out of 72 4.16666666666667%	mws0219;pma2987;pme2122	0.256795805643228	https:\\www.genome.jp\dbget-bin\www_bget?map00340
Pentose phosphate pathway	ko00030	3 out of 72 4.16666666666667%	mws4170;mws0863;pmb2507	0.256795805643228	https:\\www.genome.jp\dbget-bin\www_bget?map00030
Folate biosynthesis	ko00790	1 out of 72 1.38888888888889%	mws0749	0.257142857142857	https:\\www.genome.jp\dbget-bin\www_bget?map00790
Phosphatidylinositol signaling system	ko04070	1 out of 72 1.38888888888889%	pme0516	0.257142857142857	https:\\www.genome.jp\dbget-bin\www_bget?map04070
Carbapenem biosynthesis	ko00332	2 out of 72 2.77777777777778%	pme0006;pme0195	0.273122843620659	https:\\www.genome.jp\dbget-bin\www_bget?map00332
Sulfur metabolism	ko00920	2 out of 72 2.77777777777778%	pme0010;pme0195	0.273122843620659	https:\\www.genome.jp\dbget-bin\www_bget?map00920
Cysteine and methionine metabolism	ko00270	4 out of 72 5.55555555555556%	pme0195;pme0010;pme1086;mws0219	0.30431590493018	https:\\www.genome.jp\dbget-bin\www_bget?map00270
2-Oxocarboxylic acid metabolism	ko01210	9 out of 72 12.5%	Lmbn000216;pme2589;mws0256;mws0258;mws0219;mws0227;mws1346;Lmbn001718;pme0021	0.312122306824524	https:\\www.genome.jp\dbget-bin\www_bget?map01210
Ubiquinone and other terpenoid-quinone biosynthesis	ko00130	2 out of 72 2.77777777777778%	mws0749;MA10107783	0.38235634520549	https:\\www.genome.jp\dbget-bin\www_bget?map00130
Propanoate metabolism	ko00640	1 out of 72 1.38888888888889%	mws0206	0.448847926267281	https:\\www.genome.jp\dbget-bin\www_bget?map00640
Riboflavin metabolism	ko00740	1 out of 72 1.38888888888889%	mws0232	0.448847926267281	https:\\www.genome.jp\dbget-bin\www_bget?map00740
D-Arginine and D-ornithine metabolism	ko00472	1 out of 72 1.38888888888889%	mws0260	0.448847926267281	https:\\www.genome.jp\dbget-bin\www_bget?map00472
Sphingolipid metabolism	ko00600	1 out of 72 1.38888888888889%	pme0010	0.448847926267281	https:\\www.genome.jp\dbget-bin\www_bget?map00600
Sulfur relay system	ko04122	1 out of 72 1.38888888888889%	pme0195	0.448847926267281	https:\\www.genome.jp\dbget-bin\www_bget?map04122
Fatty acid biosynthesis	ko00061	2 out of 72 2.77777777777778%	pmb2640;mws0361	0.4841421080459	https:\\www.genome.jp\dbget-bin\www_bget?map00061
Glycerophospholipid metabolism	ko00564	2 out of 72 2.77777777777778%	pme2433;pmb0484	0.4841421080459	https:\\www.genome.jp\dbget-bin\www_bget?map00564
Nicotinate and nicotinamide metabolism	ko00760	3 out of 72 4.16666666666667%	mws0219;mws0133;pme3011	0.569872736919197	https:\\www.genome.jp\dbget-bin\www_bget?map00760
Indole alkaloid biosynthesis	ko00901	1 out of 72 1.38888888888889%	mws4170	0.591592348241222	https:\\www.genome.jp\dbget-bin\www_bget?map00901
Phosphonate and phosphinate metabolism	ko00440	1 out of 72 1.38888888888889%	pmb0302	0.591592348241222	https:\\www.genome.jp\dbget-bin\www_bget?map00440
Taurine and hypotaurine metabolism	ko00430	1 out of 72 1.38888888888889%	pme0195	0.591592348241222	https:\\www.genome.jp\dbget-bin\www_bget?map00430
Fatty acid degradation	ko00071	1 out of 72 1.38888888888889%	pme0243	0.591592348241222	https:\\www.genome.jp\dbget-bin\www_bget?map00071
Inositol phosphate metabolism	ko00562	1 out of 72 1.38888888888889%	pme0516	0.591592348241222	https:\\www.genome.jp\dbget-bin\www_bget?map00562
Alanine, aspartate and glutamate metabolism	ko00250	3 out of 72 4.16666666666667%	pme3011;pme2559;mws0219	0.635686078180417	https:\\www.genome.jp\dbget-bin\www_bget?map00250
Galactose metabolism	ko00052	3 out of 72 4.16666666666667%	pmf0139;pme0516;mws4170	0.635686078180417	https:\\www.genome.jp\dbget-bin\www_bget?map00052
Starch and sucrose metabolism	ko00500	2 out of 72 2.77777777777778%	mws4170;mws2523	0.653971739071482	https:\\www.genome.jp\dbget-bin\www_bget?map00500
alpha-Linolenic acid metabolism	ko00592	2 out of 72 2.77777777777778%	Zmpn003368;Lmbn003524	0.653971739071482	https:\\www.genome.jp\dbget-bin\www_bget?map00592
Phenylpropanoid biosynthesis	ko00940	4 out of 72 5.55555555555556%	pme0021;HJN003;pmb3074;pmb0142	0.678735267701942	https:\\www.genome.jp\dbget-bin\www_bget?map00940
Isoquinoline alkaloid biosynthesis	ko00950	1 out of 72 1.38888888888889%	Hmgn001653	0.69774884978141	https:\\www.genome.jp\dbget-bin\www_bget?map00950
Stilbenoid, diarylheptanoid and gingerol biosynthesis	ko00945	1 out of 72 1.38888888888889%	pmb3074	0.69774884978141	https:\\www.genome.jp\dbget-bin\www_bget?map00945
Thiamine metabolism	ko00730	1 out of 72 1.38888888888889%	pme0195	0.69774884978141	https:\\www.genome.jp\dbget-bin\www_bget?map00730
Tyrosine metabolism	ko00350	2 out of 72 2.77777777777778%	mws0180;Lmbn001981	0.77680013846908	https:\\www.genome.jp\dbget-bin\www_bget?map00350
Arginine biosynthesis	ko00220	2 out of 72 2.77777777777778%	mws0260;mws0219	0.77680013846908	https:\\www.genome.jp\dbget-bin\www_bget?map00220
Tryptophan metabolism	ko00380	3 out of 72 4.16666666666667%	pme1216;pme2589;pme1228	0.790130176469148	https:\\www.genome.jp\dbget-bin\www_bget?map00380
Phenylalanine, tyrosine and tryptophan biosynthesis	ko00400	2 out of 72 2.77777777777778%	mws0154;pme0021	0.822784005480166	https:\\www.genome.jp\dbget-bin\www_bget?map00400
Amino sugar and nucleotide sugar metabolism	ko00520	2 out of 72 2.77777777777778%	mws4170;pme2755	0.822784005480166	https:\\www.genome.jp\dbget-bin\www_bget?map00520
Glycolysis / Gluconeogenesis	ko00010	1 out of 72 1.38888888888889%	mws4170	0.835087949501288	https:\\www.genome.jp\dbget-bin\www_bget?map00010
Phenylalanine metabolism	ko00360	2 out of 72 2.77777777777778%	Lmrn003000;pme0021	0.860203590940117	https:\\www.genome.jp\dbget-bin\www_bget?map00360
Flavonoid biosynthesis	ko00941	2 out of 72 2.77777777777778%	pmb3074;mws0064	0.860203590940117	https:\\www.genome.jp\dbget-bin\www_bget?map00941
C5-Branched dibasic acid metabolism	ko00660	1 out of 72 1.38888888888889%	Lmbn000216	0.878422502917007	https:\\www.genome.jp\dbget-bin\www_bget?map00660
Carbon fixation in photosynthetic organisms	ko00710	1 out of 72 1.38888888888889%	mws0219	0.878422502917007	https:\\www.genome.jp\dbget-bin\www_bget?map00710
Butanoate metabolism	ko00650	1 out of 72 1.38888888888889%	pme3011	0.910486897752082	https:\\www.genome.jp\dbget-bin\www_bget?map00650
Carbon metabolism	ko01200	3 out of 72 4.16666666666667%	pme0195;pme0010;mws0219	0.94202315812039	https:\\www.genome.jp\dbget-bin\www_bget?map01200
Flavone and flavonol biosynthesis	ko00944	2 out of 72 2.77777777777778%	mws0059;pmp001127	0.948679841482849	https:\\www.genome.jp\dbget-bin\www_bget?map00944
Purine metabolism	ko00230	2 out of 72 2.77777777777778%	pme0230;mws0884	0.960501342005083	https:\\www.genome.jp\dbget-bin\www_bget?map00230
Biosynthesis of various secondary metabolites - part 2	ko00998	1 out of 72 1.38888888888889%	pme0021	0.964556801096033	https:\\www.genome.jp\dbget-bin\www_bget?map00998
Glyoxylate and dicarboxylate metabolism	ko00630	1 out of 72 1.38888888888889%	pme0010	0.986135906281861	https:\\www.genome.jp\dbget-bin\www_bget?map00630
