# Supplementary material for: Combined transcriptome and metabolome reveal glutathione metabolism plays a critical role in resistance to salinity in rice landraces HD961
Source: Front Plant Sci. 2022 Sep 7;13:952595. doi: 10.3389/fpls.2022.952595 (PMC9490218; doi:10.3389/fpls.2022.952595)
Supplement: Supplementary file 1 [file Data_Sheet_1.ZIP › Supplementary files/Table S11.xlsx]

## Sheet: Sheet1
Table S11 KEGG enrichment of DAMs in the M60.
#Kegg_pathway	ko_id	Cluter_frequency	Metabolite ID	P-value	Pathway
Biosynthesis of amino acids	ko01230	20 out of 67 29.8507462686567%	Lmbn001718;mws0258;Zmgn000447;pme0006;pme2527;mws1346;Lmbn001754;mws0260;mws2125;mws0001;mws0154;pmb3101;mws0227;mws0256;Lmbn000216;mws0282;pme0278;Zmyn000155;pme0021;pme0195	0.00078201855280946	https:\\www.genome.jp\dbget-bin\www_bget?map01230
Glucosinolate biosynthesis	ko00966	7 out of 67 10.4477611940299%	pme0021;Lmbp000123;mws0227;Lmbn001718;mws0282;mws0256;mws0258	0.00226717847428255	https:\\www.genome.jp\dbget-bin\www_bget?map00966
Valine, leucine and isoleucine degradation	ko00280	5 out of 67 7.46268656716418%	Lmbn001718;mws0227;mws0147;mws0256;mws0258	0.0034600895666541	https:\\www.genome.jp\dbget-bin\www_bget?map00280
2-Oxocarboxylic acid metabolism	ko01210	13 out of 67 19.4029850746269%	Lmbp000123;pmb3101;Lmbn000216;mws0256;Zmyn000155;mws0282;mws0227;pme0021;mws0258;Lmbn001718;pme2527;Lmbn001754;mws1346	0.0076607007291476	https:\\www.genome.jp\dbget-bin\www_bget?map01210
Penicillin and cephalosporin biosynthesis	ko00311	3 out of 67 4.47761194029851%	mws1346;mws0256;pme0195	0.0133783738119554	https:\\www.genome.jp\dbget-bin\www_bget?map00311
Valine, leucine and isoleucine biosynthesis	ko00290	7 out of 67 10.4477611940299%	Lmbn001754;Lmbn000216;mws0256;mws0227;pmb3101;mws0258;Lmbn001718	0.0170854631115262	https:\\www.genome.jp\dbget-bin\www_bget?map00290
Aminoacyl-tRNA biosynthesis	ko00970	9 out of 67 13.4328358208955%	pme0006;mws0001;mws0258;pme0021;pme0195;mws0227;mws0256;mws0260;mws0282	0.0184918829173839	https:\\www.genome.jp\dbget-bin\www_bget?map00970
Cyanoamino acid metabolism	ko00460	5 out of 67 7.46268656716418%	mws0256;mws0258;mws0001;pme0021;pme0195	0.0390332280899631	https:\\www.genome.jp\dbget-bin\www_bget?map00460
Tropane, piperidine and pyridine alkaloid biosynthesis	ko00960	5 out of 67 7.46268656716418%	Rfmb319;mws0258;pme1841;pmb0782;pme0021	0.0390332280899631	https:\\www.genome.jp\dbget-bin\www_bget?map00960
Arginine and proline metabolism	ko00330	6 out of 67 8.95522388059701%	Lmlp003161;pme3011;mws0260;pme2527;pme0006;pme0295	0.0418264505296764	https:\\www.genome.jp\dbget-bin\www_bget?map00330
Lysine degradation	ko00310	6 out of 67 8.95522388059701%	pme1841;mws1346;pme0243;Rfmb319;pme0122;Zmyn000247	0.0418264505296764	https:\\www.genome.jp\dbget-bin\www_bget?map00310
D-Arginine and D-ornithine metabolism	ko00472	2 out of 67 2.98507462686567%	mws0260;pme2527	0.0570124545524871	https:\\www.genome.jp\dbget-bin\www_bget?map00472
Metabolic pathways	ko01100	56 out of 67 83.5820895522388%	Lmlp003161;mws0256;mws0884;mws0260;mws0255;Zmgn000447;pme2122;mws0248;pme0195;Lmbn000216;mws0282;mws0001;Lmgp000659;mws0154;pmb3101;pmb0774;mws2125;mws0005;pme0516;pme3207;pme1841;pme2527;pme3732;Rfmb319;mws4175;pme0243;pme1216;pme0040;pme1109;pme0278;Zmyn000155;pme2024;mws4174;mws0853;Lmbn001754;Lmgn000160;pme0122;pme3443;mws0258;pme0021;pme0230;mws0749;mws0227;pme0033;mws0147;pme3011;Lmbn001981…	0.0631561612399926	https:\\www.genome.jp\dbget-bin\www_bget?map01100
Tryptophan metabolism	ko00380	6 out of 67 8.95522388059701%	mws0282;pmb0818;pmb0774;pme1216;mws0005;pme2024	0.121393860674749	https:\\www.genome.jp\dbget-bin\www_bget?map00380
Indole alkaloid biosynthesis	ko00901	2 out of 67 2.98507462686567%	mws0282;mws0005	0.14428061603355	https:\\www.genome.jp\dbget-bin\www_bget?map00901
Biosynthesis of secondary metabolites	ko01110	30 out of 67 44.7761194029851%	pme0278;Zmyn000155;mws0256;Lmbn003524;Lmbp000123;mws0853;mws0260;Lmbn001754;mws0258;pme2122;pme3443;Zmgn000447;mws0282;mws0227;mws0749;pme0195;pme0021;mws2125;mws0639;mws0154;pmb3101;mws0001;pme1841;pme0516;mws1346;mws0005;Rfmb319;Lmbn001718;pme2527;pme0006	0.152577466333549	https:\\www.genome.jp\dbget-bin\www_bget?map01110
Folate biosynthesis	ko00790	1 out of 67 1.49253731343284%	mws0749	0.240143369175627	https:\\www.genome.jp\dbget-bin\www_bget?map00790
Phosphatidylinositol signaling system	ko04070	1 out of 67 1.49253731343284%	pme0516	0.240143369175627	https:\\www.genome.jp\dbget-bin\www_bget?map04070
Carbapenem biosynthesis	ko00332	2 out of 67 2.98507462686567%	pme0195;pme0006	0.244354431644985	https:\\www.genome.jp\dbget-bin\www_bget?map00332
ABC transporters	ko02010	11 out of 67 16.4179104477612%	mws0258;pme0006;pme3732;pme2527;mws0256;mws0260;pme0516;mws0227;pme0230;pme0021;mws0248	0.247792051932071	https:\\www.genome.jp\dbget-bin\www_bget?map02010
Glycine, serine and threonine metabolism	ko00260	4 out of 67 5.97014925373134%	pme3033;mws0282;Zmgn000447;pme0195	0.256971785984109	https:\\www.genome.jp\dbget-bin\www_bget?map00260
Phenylalanine, tyrosine and tryptophan biosynthesis	ko00400	4 out of 67 5.97014925373134%	mws2125;mws0282;pme0021;mws0154	0.256971785984109	https:\\www.genome.jp\dbget-bin\www_bget?map00400
Pyrimidine metabolism	ko00240	4 out of 67 5.97014925373134%	pme3732;mws0248;Lmgn000160;mws0255	0.318881940066308	https:\\www.genome.jp\dbget-bin\www_bget?map00240
Glycolysis / Gluconeogenesis	ko00010	2 out of 67 2.98507462686567%	mws2125;Zmgn000447	0.34624777117663	https:\\www.genome.jp\dbget-bin\www_bget?map00010
Pyruvate metabolism	ko00620	2 out of 67 2.98507462686567%	pmb3101;mws2125	0.34624777117663	https:\\www.genome.jp\dbget-bin\www_bget?map00620
Purine metabolism	ko00230	5 out of 67 7.46268656716418%	mws0884;pme0230;pme1109;pme0033;pme0040	0.387266079235071	https:\\www.genome.jp\dbget-bin\www_bget?map00230
Biotin metabolism	ko00780	1 out of 67 1.49253731343284%	Zmjn001813	0.423274283798767	https:\\www.genome.jp\dbget-bin\www_bget?map00780
Sulfur relay system	ko04122	1 out of 67 1.49253731343284%	pme0195	0.423274283798767	https:\\www.genome.jp\dbget-bin\www_bget?map04122
Lysine biosynthesis	ko00300	2 out of 67 2.98507462686567%	mws1346;pme0278	0.443399723558537	https:\\www.genome.jp\dbget-bin\www_bget?map00300
Arginine biosynthesis	ko00220	3 out of 67 4.47761194029851%	Zmyn000155;mws0260;pme2527	0.445516346143537	https:\\www.genome.jp\dbget-bin\www_bget?map00220
Biosynthesis of various secondary metabolites - part 2	ko00998	3 out of 67 4.47761194029851%	mws0282;mws2125;pme0021	0.516220556203317	https:\\www.genome.jp\dbget-bin\www_bget?map00998
Cysteine and methionine metabolism	ko00270	3 out of 67 4.47761194029851%	pmb0468;pme0195;Zmgn000447	0.516220556203317	https:\\www.genome.jp\dbget-bin\www_bget?map00270
Pantothenate and CoA biosynthesis	ko00770	3 out of 67 4.47761194029851%	mws0256;Lmgn000160;pme0195	0.516220556203317	https:\\www.genome.jp\dbget-bin\www_bget?map00770
beta-Alanine metabolism	ko00410	2 out of 67 2.98507462686567%	Lmgn000160;pme3011	0.53222436573628	https:\\www.genome.jp\dbget-bin\www_bget?map00410
Carbon fixation in photosynthetic organisms	ko00710	2 out of 67 2.98507462686567%	mws2125;Zmgn000447	0.53222436573628	https:\\www.genome.jp\dbget-bin\www_bget?map00710
Fatty acid degradation	ko00071	1 out of 67 1.49253731343284%	pme0243	0.562771117681376	https:\\www.genome.jp\dbget-bin\www_bget?map00071
Glycerolipid metabolism	ko00561	1 out of 67 1.49253731343284%	Zmgn000447	0.562771117681376	https:\\www.genome.jp\dbget-bin\www_bget?map00561
Inositol phosphate metabolism	ko00562	1 out of 67 1.49253731343284%	pme0516	0.562771117681376	https:\\www.genome.jp\dbget-bin\www_bget?map00562
Phosphonate and phosphinate metabolism	ko00440	1 out of 67 1.49253731343284%	mws2125	0.562771117681376	https:\\www.genome.jp\dbget-bin\www_bget?map00440
Taurine and hypotaurine metabolism	ko00430	1 out of 67 1.49253731343284%	pme0195	0.562771117681376	https:\\www.genome.jp\dbget-bin\www_bget?map00430
Glutathione metabolism	ko00480	3 out of 67 4.47761194029851%	pme1841;pme0195;pme2527	0.582000094915654	https:\\www.genome.jp\dbget-bin\www_bget?map00480
alpha-Linolenic acid metabolism	ko00592	2 out of 67 2.98507462686567%	Lmbn003524;Zmpn003368	0.611088891787476	https:\\www.genome.jp\dbget-bin\www_bget?map00592
Ascorbate and aldarate metabolism	ko00053	2 out of 67 2.98507462686567%	pme0516;mws4175	0.611088891787476	https:\\www.genome.jp\dbget-bin\www_bget?map00053
Phenylpropanoid biosynthesis	ko00940	4 out of 67 5.97014925373134%	mws0853;pme0021;pme3443;HJN003	0.617071399187318	https:\\www.genome.jp\dbget-bin\www_bget?map00940
Isoquinoline alkaloid biosynthesis	ko00950	1 out of 67 1.49253731343284%	Hmgn001653	0.668910013026838	https:\\www.genome.jp\dbget-bin\www_bget?map00950
Sulfur metabolism	ko00920	1 out of 67 1.49253731343284%	pme0195	0.668910013026838	https:\\www.genome.jp\dbget-bin\www_bget?map00920
Thiamine metabolism	ko00730	1 out of 67 1.49253731343284%	pme0195	0.668910013026838	https:\\www.genome.jp\dbget-bin\www_bget?map00730
Tyrosine metabolism	ko00350	2 out of 67 2.98507462686567%	mws0180;Lmbn001981	0.738123000083257	https:\\www.genome.jp\dbget-bin\www_bget?map00350
Monobactam biosynthesis	ko00261	1 out of 67 1.49253731343284%	mws0260	0.749575573489391	https:\\www.genome.jp\dbget-bin\www_bget?map00261
Ubiquinone and other terpenoid-quinone biosynthesis	ko00130	1 out of 67 1.49253731343284%	mws0749	0.749575573489391	https:\\www.genome.jp\dbget-bin\www_bget?map00130
Alanine, aspartate and glutamate metabolism	ko00250	2 out of 67 2.98507462686567%	pme3011;mws0001	0.828521566151426	https:\\www.genome.jp\dbget-bin\www_bget?map00250
Phenylalanine metabolism	ko00360	2 out of 67 2.98507462686567%	pme0021;Lmgp000659	0.828521566151426	https:\\www.genome.jp\dbget-bin\www_bget?map00360
C5-Branched dibasic acid metabolism	ko00660	1 out of 67 1.49253731343284%	Lmbn000216	0.857241806432109	https:\\www.genome.jp\dbget-bin\www_bget?map00660
Citrate cycle (TCA cycle)	ko00020	1 out of 67 1.49253731343284%	mws2125	0.857241806432109	https:\\www.genome.jp\dbget-bin\www_bget?map00020
Histidine metabolism	ko00340	1 out of 67 1.49253731343284%	pme2122	0.857241806432109	https:\\www.genome.jp\dbget-bin\www_bget?map00340
Pentose phosphate pathway	ko00030	1 out of 67 1.49253731343284%	Zmgn000447	0.857241806432109	https:\\www.genome.jp\dbget-bin\www_bget?map00030
Zeatin biosynthesis	ko00908	1 out of 67 1.49253731343284%	pme0040	0.857241806432109	https:\\www.genome.jp\dbget-bin\www_bget?map00908
Butanoate metabolism	ko00650	1 out of 67 1.49253731343284%	pme3011	0.892406508524201	https:\\www.genome.jp\dbget-bin\www_bget?map00650
Carbon metabolism	ko01200	3 out of 67 4.47761194029851%	Zmgn000447;pme0195;mws2125	0.918832450190157	https:\\www.genome.jp\dbget-bin\www_bget?map01200
Amino sugar and nucleotide sugar metabolism	ko00520	1 out of 67 1.49253731343284%	mws4174	0.95427241764038	https:\\www.genome.jp\dbget-bin\www_bget?map00520
Nicotinate and nicotinamide metabolism	ko00760	1 out of 67 1.49253731343284%	pme3011	0.95427241764038	https:\\www.genome.jp\dbget-bin\www_bget?map00760
Flavonoid biosynthesis	ko00941	1 out of 67 1.49253731343284%	mws1033	0.965704313230285	https:\\www.genome.jp\dbget-bin\www_bget?map00941
Galactose metabolism	ko00052	1 out of 67 1.49253731343284%	pme0516	0.965704313230285	https:\\www.genome.jp\dbget-bin\www_bget?map00052
Glyoxylate and dicarboxylate metabolism	ko00630	1 out of 67 1.49253731343284%	Zmgn000447	0.980781049063183	https:\\www.genome.jp\dbget-bin\www_bget?map00630
Linoleic acid metabolism	ko00591	1 out of 67 1.49253731343284%	pmn001694	0.992014325271837	https:\\www.genome.jp\dbget-bin\www_bget?map00591
