# Supplementary material for: Combined transcriptome and metabolome reveal glutathione metabolism plays a critical role in resistance to salinity in rice landraces HD961
Source: Front Plant Sci. 2022 Sep 7;13:952595. doi: 10.3389/fpls.2022.952595 (PMC9490218; doi:10.3389/fpls.2022.952595)
Supplement: Supplementary file 1 [file Data_Sheet_1.ZIP › Supplementary files/Table S12.xlsx]

## Sheet: Sheet1
Table S12 KEGG enrichment of DAMs in the M120.
#Kegg_pathway	ko_id	Cluter_frequency	Metabolite ID	P-value	Pathway
Biosynthesis of amino acids	ko01230	24 out of 84 28.5714285714286%	Zmgn000447;Lmbn001754;mws0001;pme2380;mws0256;mws0219;Lmbn000216;mws2125;pme0006;pme0278;mws0227;mws0250;mws1050;Lmbn001718;mws0154;pme2527;pme0021;Zmzn000079;ML10176345;pmb3101;mws1346;mws0258;mws0282;pme0195	0.000317501173691914	https:\\www.genome.jp\dbget-bin\www_bget?map01230
Glucosinolate biosynthesis	ko00966	8 out of 84 9.52380952380952%	mws0250;mws0227;Lmbn001718;mws0258;mws0282;mws0256;Lmbp000123;pme0021	0.00134403138255799	https:\\www.genome.jp\dbget-bin\www_bget?map00966
Cyanoamino acid metabolism	ko00460	7 out of 84 8.33333333333333%	pme0021;pme0195;mws0256;mws0258;mws0001;mws0219;mws0250	0.00381563241900499	https:\\www.genome.jp\dbget-bin\www_bget?map00460
2-Oxocarboxylic acid metabolism	ko01210	15 out of 84 17.8571428571429%	mws1346;pmb3101;mws0282;mws0258;Lmbn000216;mws0219;Lmbn001754;Lmbn001718;mws0227;mws0250;pme0021;Lmbp000123;mws0256;pme2380;pme2527	0.00840545955129428	https:\\www.genome.jp\dbget-bin\www_bget?map01210
Valine, leucine and isoleucine degradation	ko00280	5 out of 84 5.95238095238095%	mws0258;mws0256;mws0147;mws0227;Lmbn001718	0.0103558933233704	https:\\www.genome.jp\dbget-bin\www_bget?map00280
Biosynthesis of secondary metabolites	ko01110	41 out of 84 48.8095238095238%	pme2380;mws0256;MA10107783;mws0001;Hmfn000531;mws0639;Zmgn000447;Lmbn001754;ML10172161;pme1439;pme0241;mws2125;pme0006;pme0278;mws0219;mws0749;pme2122;mws0097;pme3443;Lmbn003524;mws0064;pme2527;Lmbp000123;pme0021;mws0154;mws0005;pme0516;pme1841;mws0250;mws0227;mws1050;Lmbn001718;mws0258;mws0282;pme0195;ML10176345;pme0088;pmb3101;mws1346;Zmzn000079;Rfmb319	0.0166118495483825	https:\\www.genome.jp\dbget-bin\www_bget?map01110
Metabolic pathways	ko01100	71 out of 84 84.5238095238095%	mws0180;pme0021;Lmbn001981;mws0154;pme1841;mws0227;mws0250;pme0243;mws0248;pme1109;pmb3101;pme0088;pme0295;pme3174;pme0122;Lmgn000160;pme1651;pme3188;Lmgn002679;Hmfn000531;pme3732;Lmbn001754;Lmgn000219;mws4174;Lmgp000659;pme0241;pme0230;pme2122;mws0147;mws0884;mws0097;pme2527;pme0040;pme3033;pme0516;mws0005;Lmbn001718;mws1050;mws0282;pme0195;pme3207;mws0258;pme1216;mws1346;ML10176345;Rfmb319;Zmjn…	0.0186890305398082	https:\\www.genome.jp\dbget-bin\www_bget?map01100
Biosynthesis of various secondary metabolites - part 2	ko00998	7 out of 84 8.33333333333333%	mws0250;mws0097;Zmzn000079;pme1439;mws2125;pme0021;mws0282	0.0198733823992922	https:\\www.genome.jp\dbget-bin\www_bget?map00998
Phenylalanine, tyrosine and tryptophan biosynthesis	ko00400	7 out of 84 8.33333333333333%	Zmzn000079;mws0250;mws0154;mws2125;ML10176345;mws0282;pme0021	0.0198733823992922	https:\\www.genome.jp\dbget-bin\www_bget?map00400
Penicillin and cephalosporin biosynthesis	ko00311	3 out of 84 3.57142857142857%	mws1346;pme0195;mws0256	0.0266098522137223	https:\\www.genome.jp\dbget-bin\www_bget?map00311
Aminoacyl-tRNA biosynthesis	ko00970	10 out of 84 11.9047619047619%	mws0258;mws0282;mws0256;pme0195;pme0006;pme0021;mws0219;mws0001;mws0250;mws0227	0.0285647246528864	https:\\www.genome.jp\dbget-bin\www_bget?map00970
Ubiquinone and other terpenoid-quinone biosynthesis	ko00130	4 out of 84 4.76190476190476%	MA10107783;mws0250;pme1439;mws0749	0.0299597486287698	https:\\www.genome.jp\dbget-bin\www_bget?map00130
Lysine degradation	ko00310	7 out of 84 8.33333333333333%	pme2380;pme0122;Zmyn000247;pme1841;mws1346;pme0243;Rfmb319	0.0360082484895218	https:\\www.genome.jp\dbget-bin\www_bget?map00310
Tyrosine metabolism	ko00350	6 out of 84 7.14285714285714%	mws0250;Lmgn002679;pme1439;Lmbn001981;Lmgn000219;mws0180	0.0450723574120052	https:\\www.genome.jp\dbget-bin\www_bget?map00350
Tryptophan metabolism	ko00380	8 out of 84 9.52380952380952%	pme1651;pme2024;pme1216;mws0282;pmb0774;pmb0818;pme3083;mws0005	0.0462794295864421	https:\\www.genome.jp\dbget-bin\www_bget?map00380
Valine, leucine and isoleucine biosynthesis	ko00290	7 out of 84 8.33333333333333%	mws0256;mws0258;Lmbn000216;pmb3101;Lmbn001754;Lmbn001718;mws0227	0.0589717283183126	https:\\www.genome.jp\dbget-bin\www_bget?map00290
Lysine biosynthesis	ko00300	4 out of 84 4.76190476190476%	pme0278;mws1346;pme2380;mws0219	0.0691674592395687	https:\\www.genome.jp\dbget-bin\www_bget?map00300
Glycine, serine and threonine metabolism	ko00260	6 out of 84 7.14285714285714%	mws0282;pme0195;pme3033;mws0219;Zmgn000447;ML10172161	0.0753111274272614	https:\\www.genome.jp\dbget-bin\www_bget?map00260
Isoquinoline alkaloid biosynthesis	ko00950	3 out of 84 3.57142857142857%	mws0250;pme1439;Hmgn001653	0.0830111694058508	https:\\www.genome.jp\dbget-bin\www_bget?map00950
Sulfur relay system	ko04122	2 out of 84 2.38095238095238%	mws1050;pme0195	0.0898893788195251	https:\\www.genome.jp\dbget-bin\www_bget?map04122
Tropane, piperidine and pyridine alkaloid biosynthesis	ko00960	5 out of 84 5.95238095238095%	Rfmb319;pmb0782;pme1841;pme0021;mws0258	0.09655482028608	https:\\www.genome.jp\dbget-bin\www_bget?map00960
Carbon fixation in photosynthetic organisms	ko00710	4 out of 84 4.76190476190476%	Zmzn000079;mws0219;mws2125;Zmgn000447	0.124604002447512	https:\\www.genome.jp\dbget-bin\www_bget?map00710
Carbon metabolism	ko01200	9 out of 84 10.7142857142857%	mws1050;Zmzn000079;ML10172161;Zmgn000447;Lmgn000219;mws0219;pme2380;mws2125;pme0195	0.14125656115763	https:\\www.genome.jp\dbget-bin\www_bget?map01200
Ascorbate and aldarate metabolism	ko00053	4 out of 84 4.76190476190476%	pme2380;pme0516;mws4175;Hmfn000531	0.19308443817497	https:\\www.genome.jp\dbget-bin\www_bget?map00053
Cysteine and methionine metabolism	ko00270	5 out of 84 5.95238095238095%	pme0195;Zmgn000447;pmb0468;mws1050;mws0219	0.208642412937569	https:\\www.genome.jp\dbget-bin\www_bget?map00270
Indole alkaloid biosynthesis	ko00901	2 out of 84 2.38095238095238%	mws0282;mws0005	0.21644843203113	https:\\www.genome.jp\dbget-bin\www_bget?map00901
Taurine and hypotaurine metabolism	ko00430	2 out of 84 2.38095238095238%	pme0195;pme2380	0.21644843203113	https:\\www.genome.jp\dbget-bin\www_bget?map00430
Alanine, aspartate and glutamate metabolism	ko00250	5 out of 84 5.95238095238095%	mws0001;mws0219;pme2380;pme3011;Lmgn000219	0.275805560489402	https:\\www.genome.jp\dbget-bin\www_bget?map00250
Arginine and proline metabolism	ko00330	5 out of 84 5.95238095238095%	pme0295;pme0006;pme2527;pmb0501;pme3011	0.275805560489402	https:\\www.genome.jp\dbget-bin\www_bget?map00330
Pyrimidine metabolism	ko00240	5 out of 84 5.95238095238095%	pme3174;pme3732;mws0248;pme3188;Lmgn000160	0.275805560489402	https:\\www.genome.jp\dbget-bin\www_bget?map00240
Betalain biosynthesis	ko00965	1 out of 84 1.19047619047619%	mws0250	0.301075268817204	https:\\www.genome.jp\dbget-bin\www_bget?map00965
Folate biosynthesis	ko00790	1 out of 84 1.19047619047619%	mws0749	0.301075268817204	https:\\www.genome.jp\dbget-bin\www_bget?map00790
Phosphatidylinositol signaling system	ko04070	1 out of 84 1.19047619047619%	pme0516	0.301075268817204	https:\\www.genome.jp\dbget-bin\www_bget?map04070
Carbapenem biosynthesis	ko00332	2 out of 84 2.38095238095238%	pme0195;pme0006	0.349885694656408	https:\\www.genome.jp\dbget-bin\www_bget?map00332
Sulfur metabolism	ko00920	2 out of 84 2.38095238095238%	mws1050;pme0195	0.349885694656408	https:\\www.genome.jp\dbget-bin\www_bget?map00920
Thiamine metabolism	ko00730	2 out of 84 2.38095238095238%	pme0195;mws0250	0.349885694656408	https:\\www.genome.jp\dbget-bin\www_bget?map00730
beta-Alanine metabolism	ko00410	3 out of 84 3.57142857142857%	mws0219;pme3011;Lmgn000160	0.354562996495273	https:\\www.genome.jp\dbget-bin\www_bget?map00410
Histidine metabolism	ko00340	3 out of 84 3.57142857142857%	pme2380;pme2122;mws0219	0.354562996495273	https:\\www.genome.jp\dbget-bin\www_bget?map00340
Pantothenate and CoA biosynthesis	ko00770	4 out of 84 4.76190476190476%	mws0219;Lmgn000160;mws0256;pme0195	0.433638957236208	https:\\www.genome.jp\dbget-bin\www_bget?map00770
Butanoate metabolism	ko00650	3 out of 84 3.57142857142857%	Lmgn000219;pme2380;pme3011	0.451450131487456	https:\\www.genome.jp\dbget-bin\www_bget?map00650
Glycolysis / Gluconeogenesis	ko00010	2 out of 84 2.38095238095238%	mws2125;Zmgn000447	0.474750624046369	https:\\www.genome.jp\dbget-bin\www_bget?map00010
Monobactam biosynthesis	ko00261	2 out of 84 2.38095238095238%	mws0219;mws0250	0.474750624046369	https:\\www.genome.jp\dbget-bin\www_bget?map00261
Pyruvate metabolism	ko00620	2 out of 84 2.38095238095238%	pmb3101;mws2125	0.474750624046369	https:\\www.genome.jp\dbget-bin\www_bget?map00620
Biotin metabolism	ko00780	1 out of 84 1.19047619047619%	Zmjn001813	0.512261158814883	https:\\www.genome.jp\dbget-bin\www_bget?map00780
D-Arginine and D-ornithine metabolism	ko00472	1 out of 84 1.19047619047619%	pme2527	0.512261158814883	https:\\www.genome.jp\dbget-bin\www_bget?map00472
Plant hormone signal transduction	ko04075	1 out of 84 1.19047619047619%	pme1651	0.512261158814883	https:\\www.genome.jp\dbget-bin\www_bget?map04075
Glutathione metabolism	ko00480	4 out of 84 4.76190476190476%	pme0195;pme1841;pme2527;Hmfn000531	0.512555655609612	https:\\www.genome.jp\dbget-bin\www_bget?map00480
Phenylalanine metabolism	ko00360	4 out of 84 4.76190476190476%	pme0021;Lmgp000659;pme0241;mws0250	0.512555655609612	https:\\www.genome.jp\dbget-bin\www_bget?map00360
Vitamin B6 metabolism	ko00750	2 out of 84 2.38095238095238%	Zmzn000079;Lmgn000219	0.584121365117866	https:\\www.genome.jp\dbget-bin\www_bget?map00750
ABC transporters	ko02010	11 out of 84 13.0952380952381%	mws0227;pme0516;pme3732;pme2527;pme0021;mws0256;pme0230;mws0219;mws0248;mws0258;pme0006	0.590066867561446	https:\\www.genome.jp\dbget-bin\www_bget?map02010
Phenylpropanoid biosynthesis	ko00940	5 out of 84 5.95238095238095%	mws0250;HJN003;pme3443;pme1439;pme0021	0.620289579192017	https:\\www.genome.jp\dbget-bin\www_bget?map00940
Purine metabolism	ko00230	5 out of 84 5.95238095238095%	pme1109;pme0230;mws0884;pme0040;pme0033	0.620289579192017	https:\\www.genome.jp\dbget-bin\www_bget?map00230
Arginine biosynthesis	ko00220	3 out of 84 3.57142857142857%	pme2527;pme2380;mws0219	0.623535030538762	https:\\www.genome.jp\dbget-bin\www_bget?map00220
Fatty acid degradation	ko00071	1 out of 84 1.19047619047619%	pme0243	0.66016752220676	https:\\www.genome.jp\dbget-bin\www_bget?map00071
Glycerolipid metabolism	ko00561	1 out of 84 1.19047619047619%	Zmgn000447	0.66016752220676	https:\\www.genome.jp\dbget-bin\www_bget?map00561
Inositol phosphate metabolism	ko00562	1 out of 84 1.19047619047619%	pme0516	0.66016752220676	https:\\www.genome.jp\dbget-bin\www_bget?map00562
Phosphonate and phosphinate metabolism	ko00440	1 out of 84 1.19047619047619%	mws2125	0.66016752220676	https:\\www.genome.jp\dbget-bin\www_bget?map00440
C5-Branched dibasic acid metabolism	ko00660	2 out of 84 2.38095238095238%	pme2380;Lmbn000216	0.675944712566902	https:\\www.genome.jp\dbget-bin\www_bget?map00660
Citrate cycle (TCA cycle)	ko00020	2 out of 84 2.38095238095238%	mws2125;pme2380	0.675944712566902	https:\\www.genome.jp\dbget-bin\www_bget?map00020
Pentose phosphate pathway	ko00030	2 out of 84 2.38095238095238%	Zmzn000079;Zmgn000447	0.675944712566902	https:\\www.genome.jp\dbget-bin\www_bget?map00030
Zeatin biosynthesis	ko00908	2 out of 84 2.38095238095238%	mws1050;pme0040	0.675944712566902	https:\\www.genome.jp\dbget-bin\www_bget?map00908
Nicotinate and nicotinamide metabolism	ko00760	3 out of 84 3.57142857142857%	Lmgn000219;pme3011;mws0219	0.694746058027221	https:\\www.genome.jp\dbget-bin\www_bget?map00760
alpha-Linolenic acid metabolism	ko00592	2 out of 84 2.38095238095238%	Zmpn003368;Lmbn003524	0.750776239593385	https:\\www.genome.jp\dbget-bin\www_bget?map00592
Glyoxylate and dicarboxylate metabolism	ko00630	3 out of 84 3.57142857142857%	pme2380;Zmgn000447;ML10172161	0.847971889306939	https:\\www.genome.jp\dbget-bin\www_bget?map00630
Fatty acid biosynthesis	ko00061	1 out of 84 1.19047619047619%	mws1489	0.886142736847831	https:\\www.genome.jp\dbget-bin\www_bget?map00061
Pentose and glucuronate interconversions	ko00040	1 out of 84 1.19047619047619%	pme2380	0.886142736847831	https:\\www.genome.jp\dbget-bin\www_bget?map00040
Flavonoid biosynthesis	ko00941	2 out of 84 2.38095238095238%	pme0088;mws0064	0.920780654847768	https:\\www.genome.jp\dbget-bin\www_bget?map00941
Biosynthesis of unsaturated fatty acids	ko01040	1 out of 84 1.19047619047619%	mws1489	0.921175740894652	https:\\www.genome.jp\dbget-bin\www_bget?map01040
Flavone and flavonol biosynthesis	ko00944	2 out of 84 2.38095238095238%	pme0088;mws0913	0.977389189173292	https:\\www.genome.jp\dbget-bin\www_bget?map00944
Amino sugar and nucleotide sugar metabolism	ko00520	1 out of 84 1.19047619047619%	mws4174	0.982188939177183	https:\\www.genome.jp\dbget-bin\www_bget?map00520
Galactose metabolism	ko00052	1 out of 84 1.19047619047619%	pme0516	0.987771510479857	https:\\www.genome.jp\dbget-bin\www_bget?map00052
Linoleic acid metabolism	ko00591	1 out of 84 1.19047619047619%	pmn001694	0.998182388938364	https:\\www.genome.jp\dbget-bin\www_bget?map00591
