# Supplementary material for: Combined transcriptome and metabolome reveal glutathione metabolism plays a critical role in resistance to salinity in rice landraces HD961
Source: Front Plant Sci. 2022 Sep 7;13:952595. doi: 10.3389/fpls.2022.952595 (PMC9490218; doi:10.3389/fpls.2022.952595)
Supplement: Supplementary file 1 [file Data_Sheet_1.ZIP › Supplementary files/Table S13.xlsx]

## Sheet: intersection
Table S13 The similarities and differences of top-20 KEGG enrichment pathways in four groups.
ID	HD961_0.vs.60	HD961_0.vs.120	9311_0.vs.60	9311_0.vs.120
Biosynthesis of amino acids	TRUE	TRUE	TRUE	TRUE
Glucosinolate biosynthesis	TRUE	TRUE	TRUE	TRUE
Aminoacyl-tRNA biosynthesis	TRUE	TRUE	TRUE	TRUE
Penicillin and cephalosporin biosynthesis	TRUE	TRUE	TRUE	TRUE
Cyanoamino acid metabolism	TRUE	TRUE	TRUE	TRUE
Valine, leucine and isoleucine degradation	TRUE	TRUE	TRUE	TRUE
Lysine degradation	TRUE	TRUE	TRUE	TRUE
Valine, leucine and isoleucine biosynthesis	TRUE	TRUE	TRUE	TRUE
Metabolic pathways	FALSE	TRUE	TRUE	TRUE
2-Oxocarboxylic acid metabolism	TRUE	FALSE	TRUE	TRUE
Biosynthesis of secondary metabolites	TRUE	FALSE	TRUE	TRUE
Tryptophan metabolism	TRUE	FALSE	TRUE	TRUE
Lysine biosynthesis	TRUE	TRUE	FALSE	TRUE
Glycine, serine and threonine metabolism	FALSE	TRUE	FALSE	TRUE
Biosynthesis of various secondary metabolites - part 2	FALSE	FALSE	FALSE	TRUE
Phenylalanine, tyrosine and tryptophan biosynthesis	FALSE	FALSE	FALSE	TRUE
Ubiquinone and other terpenoid-quinone biosynthesis	FALSE	FALSE	FALSE	TRUE
Tyrosine metabolism	FALSE	FALSE	FALSE	TRUE
Isoquinoline alkaloid biosynthesis	FALSE	FALSE	FALSE	TRUE
Sulfur relay system	FALSE	FALSE	FALSE	TRUE
Tropane, piperidine and pyridine alkaloid biosynthesis	TRUE	TRUE	TRUE	FALSE
ABC transporters	TRUE	TRUE	TRUE	FALSE
Arginine and proline metabolism	FALSE	TRUE	TRUE	FALSE
D-Arginine and D-ornithine metabolism	TRUE	FALSE	TRUE	FALSE
Carbapenem biosynthesis	TRUE	FALSE	TRUE	FALSE
Indole alkaloid biosynthesis	FALSE	FALSE	TRUE	FALSE
Folate biosynthesis	FALSE	FALSE	TRUE	FALSE
Phosphatidylinositol signaling system	FALSE	FALSE	TRUE	FALSE
Glutathione metabolism	TRUE	TRUE	FALSE	FALSE
Ascorbate and aldarate metabolism	TRUE	TRUE	FALSE	FALSE
Pantothenate and CoA biosynthesis	TRUE	TRUE	FALSE	FALSE
Pyrimidine metabolism	FALSE	TRUE	FALSE	FALSE
beta-Alanine metabolism	FALSE	TRUE	FALSE	FALSE
Monobactam biosynthesis	FALSE	TRUE	FALSE	FALSE
Arginine biosynthesis	TRUE	FALSE	FALSE	FALSE
