# Supplementary material for: Combined transcriptome and metabolome reveal glutathione metabolism plays a critical role in resistance to salinity in rice landraces HD961
Source: Front Plant Sci. 2022 Sep 7;13:952595. doi: 10.3389/fpls.2022.952595 (PMC9490218; doi:10.3389/fpls.2022.952595)
Supplement: Supplementary file 1 [file Data_Sheet_1.ZIP › Supplementary files/Table S14.xlsx]

## Sheet: Sheet1
Table S14 Integrative analysis between transcriptome and metabolome in the group HD961_0_vs_60.
#Kegg_pathway	ko_id	P-value_gene	P-value_meta	gene ID	gene Count	gene Annotation	meta ID	meta Count	meta Annotation
Starch and sucrose metabolism	ko00500	4.32005e-07	0.703718	LOC_Os03g55090;LOC_Os02g58480;LOC_Os03g28330;LOC_Os04g17650;LOC_Os04g24430;LOC_Os07g42490;LOC_Os10g40324;LOC_Os11g12810;LOC_Os06g12450;LOC_Os08g09230;LOC_Os07g43390;LOC_Os01g09460;LOC_Os08g02120;LOC_Os05g50380;LOC_Os07g13980;LOC_Os09g12660;LOC_Os02g44230;LOC_Os07g43160;LOC_Os09g20390;LOC_Os08g36910;LOC_Os09g28420;LOC_Os07g35940;LOC_Os02g03120;LOC_Os02g05744;LOC_Os02g50040;LOC_Os02g53820;LOC_Os04g…	89	K00688 glycogen phosphorylase [EC:2.4.1.1] | (RAP-DB) Os03g0758100; Similar to Phosphorylase (Fragment). (A)+ K00695 sucrose synthase [EC:2.4.1.13] | (RAP-DB) Os02g0831500; Similar to Sucrose synthase. (A)+ K00695 sucrose synthase [EC:2.4.1.13] | (RAP-DB) Os03g0401300, RSUS1, SUCROSE_SYNTHASE_1; Sucrose synthase 2 (EC 2.4.1.13) (Sucrose-UDP glucosyltransferase 2). (A)+ K00695 sucrose synthase [EC…	mws2523	1	C12H23O14P
Phenylpropanoid biosynthesis	ko00940	3.94363e-06	0.430965	LOC_Os03g12270;LOC_Os04g15920;LOC_Os04g52280;LOC_Os01g57730;LOC_Os02g06630;LOC_Os02g14160;LOC_Os02g14440;LOC_Os02g58720;LOC_Os03g02920;LOC_Os03g22010;LOC_Os03g22020;LOC_Os03g25330;LOC_Os03g36560;LOC_Os03g55420;LOC_Os04g39100;LOC_Os04g42100;LOC_Os01g10850;LOC_Os01g15830;LOC_Os04g53640;LOC_Os04g55740;LOC_Os04g56180;LOC_Os04g59150;LOC_Os04g59210;LOC_Os04g59260;LOC_Os05g04410;LOC_Os05g04490;LOC_Os05g…	96	K00083 cinnamyl-alcohol dehydrogenase [EC:1.1.1.195] | (RAP-DB) Os10g0430200, CINNAMYL_ALCOHOL_DEHYDROGENASE_3, CAD3; Similar to Sinapyl alcohol dehydrogenase. (A)+ K00083 cinnamyl-alcohol dehydrogenase [EC:1.1.1.195] | (RAP-DB) Os04g0229100, CINNAMYL_ALCOHOL_DEHYDROGENASE_6, CAD6; Similar to Sinapyl alcohol dehydrogenase. (A)+ K00083 cinnamyl-alcohol dehydrogenase [EC:1.1.1.195] | (RAP-DB) Os10g…	HJN003;pme0021;mws0906	3	C17H22O10+ C9H11NO2+ C16H22O8
Biosynthesis of secondary metabolites	ko01110	4.68504e-06	0.0275897	LOC_Os01g62860;LOC_Os01g71280;LOC_Os02g01510;LOC_Os08g40180;LOC_Os09g31970;LOC_Os04g46560;LOC_Os01g61380;LOC_Os07g43700;LOC_Os05g49760;LOC_Os03g53690;LOC_Os03g12270;LOC_Os04g15920;LOC_Os04g52280;LOC_Os03g09020;LOC_Os07g42924;LOC_Os02g43194;LOC_Os02g49720;LOC_Os04g45720;LOC_Os06g45590;LOC_Os06g13720;LOC_Os08g23810;LOC_Os09g10600;LOC_Os10g35370;LOC_Os01g66720;LOC_Os06g23870;LOC_Os05g48200;LOC_Os04g…	451	K00002 alcohol dehydrogenase (NADP+) [EC:1.1.1.2] | (RAP-DB) Os01g0847600, ALDO-KETO_REDUCTASE_1, ARK1, AKR1; Aldo/keto reductase family protein. (A)+ K00006 glycerol-3-phosphate dehydrogenase (NAD+) [EC:1.1.1.8] | (RAP-DB) Os01g0939600; Similar to Glycerol-3-phosphate dehydrogenase-like protein (Fragment). (A)+ K00016 L-lactate dehydrogenase [EC:1.1.1.27] | (RAP-DB) Os02g0105400; Similar to L-la…	mws0639;pme2527;pme1841;mws0001;mws0005;Rfmb319;mws2523;mws0256;pme0195;Lmbp000123;pme2589;mws0260;mws0227;pme0006;pmb2657;mws1346;Lmbn001718;Zmyn000155;pme0021;Hmfn000531;mws0258	21	C7H6O4+ C5H12N2O2+ C5H14N2+ C4H8N2O3+ C10H12N2+ C6H11NO2+ C12H23O14P+ C5H11NO2+ C3H7NO2S+ C6H13NO2S+ C6H8O5+ C6H14N4O2+ C6H13NO2+ C5H9NO2+ C10H18N4O6+ C6H11NO4+ C6H10O3+ C7H14N2O3+ C9H11NO2+ C6H8O6+ C6H13NO2
Metabolic pathways	ko01100	0.000279915	0.514672	LOC_Os01g62860;LOC_Os12g25690;LOC_Os12g25700;LOC_Os02g01510;LOC_Os08g40180;LOC_Os09g31970;LOC_Os04g46560;LOC_Os01g61380;LOC_Os07g43700;LOC_Os01g54030;LOC_Os05g49760;LOC_Os03g53690;LOC_Os03g12270;LOC_Os04g15920;LOC_Os04g52280;LOC_Os02g03200;LOC_Os04g29090;LOC_Os04g29210;LOC_Os01g49360;LOC_Os03g09020;LOC_Os07g42924;LOC_Os02g43194;LOC_Os02g49720;LOC_Os04g45720;LOC_Os06g45590;LOC_Os06g13720;LOC_Os02g…	686	K00002 alcohol dehydrogenase (NADP+) [EC:1.1.1.2] | (RAP-DB) Os01g0847600, ALDO-KETO_REDUCTASE_1, ARK1, AKR1; Aldo/keto reductase family protein. (A)+ K00012 UDPglucose 6-dehydrogenase [EC:1.1.1.22] | (RAP-DB) Os12g0443500; Similar to UDP-glucose 6-dehydrogenase (EC 1.1.1.22) (UDP-Glc dehydrogenase) (UDP-GlcDH) (UDPGDH). (A)+ K00012 UDPglucose 6-dehydrogenase [EC:1.1.1.22] | (RAP-DB) Os12g0443600…	pme0230;mws0258;Hmfn000531;Lmbn001718;pme0021;Lmgn000160;mws4175;mws0180;MA10039492;pme2589;mws0884;pme3207;mws0256;Rfmb319;mws0001;pme2527;Zmyn000247;pme0274;Zmyn000155;pmb2657;mws1346;pme1216;Lmbn000216;pme0006;mws0260;mws0227;pme0195;mws2523;mws0005;pme1841	30	C10H13N5O4+ C6H13NO2+ C6H8O6+ C6H10O3+ C9H11NO2+ C4H8N2O3+ C6H8O6+ C7H6O4+ C6H6O6+ C6H8O5+ C10H12N5O6P+ C6H6O4+ C5H11NO2+ C6H11NO2+ C4H8N2O3+ C5H12N2O2+ C5H8O5+ C6H13NO2+ C7H14N2O3+ C10H18N4O6+ C6H11NO4+ C6H5NO2+ C5H8O5+ C5H9NO2+ C6H14N4O2+ C6H13NO2+ C3H7NO2S+ C12H23O14P+ C10H12N2+ C5H14N2
Ascorbate and aldarate metabolism	ko00053	0.00363864	0.0850977	LOC_Os12g25690;LOC_Os12g25700;LOC_Os02g03200;LOC_Os04g29090;LOC_Os04g29210;LOC_Os01g49360;LOC_Os02g43194;LOC_Os02g49720;LOC_Os04g45720;LOC_Os01g01030;LOC_Os04g47400;LOC_Os06g01490;LOC_Os06g46500;LOC_Os07g02810;LOC_Os07g32660;LOC_Os10g36390;LOC_Os02g34810;LOC_Os04g14680;LOC_Os04g51300;LOC_Os08g41090;LOC_Os06g36560;LOC_Os02g47790;LOC_Os01g67520;LOC_Os04g26920	24	K00012 UDPglucose 6-dehydrogenase [EC:1.1.1.22] | (RAP-DB) Os12g0443500; Similar to UDP-glucose 6-dehydrogenase (EC 1.1.1.22) (UDP-Glc dehydrogenase) (UDP-GlcDH) (UDPGDH). (A)+ K00012 UDPglucose 6-dehydrogenase [EC:1.1.1.22] | (RAP-DB) Os12g0443600; Similar to UDP-glucose 6-dehydrogenase (EC 1.1.1.22) (UDP-Glc dehydrogenase) (UDP-GlcDH) (UDPGDH). (A)+ K00103 L-gulonolactone oxidase [EC:1.1.3.8] |…	mws4175;MA10039492;Hmfn000531	3	C6H8O6+ C6H6O6+ C6H8O6
Fatty acid biosynthesis	ko00061	0.0197247	0.596972	LOC_Os03g53690;LOC_Os08g23810;LOC_Os09g10600;LOC_Os05g04170;LOC_Os11g06880;LOC_Os01g48910;LOC_Os11g35400;LOC_Os01g65830;LOC_Os02g30200;LOC_Os03g30950;LOC_Os06g30780;LOC_Os08g09950;LOC_Os08g10010;LOC_Os11g01154;LOC_Os06g09630;LOC_Os07g42420;LOC_Os06g05130	17	K00059 3-oxoacyl-[acyl-carrier protein] reductase [EC:1.1.1.100] | (RAP-DB) Os03g0748100; Similar to Short-chain type dehydrogenase/reductase (EC 1.-.-.-). (A)+ K00208 enoyl-[acyl-carrier protein] reductase I [EC:1.3.1.9 1.3.1.10] | (RAP-DB) Os08g0327400; Similar to Enoyl-ACP reductase (Fragment). (A)+ K00208 enoyl-[acyl-carrier protein] reductase I [EC:1.3.1.9 1.3.1.10] | (RAP-DB) Os09g0277800; …	mws0361	1	C16H30O2
alpha-Linolenic acid metabolism	ko00592	0.024593	0.703718	LOC_Os01g66720;LOC_Os06g23870;LOC_Os02g10120;LOC_Os04g37430;LOC_Os05g23880;LOC_Os03g50030;LOC_Os11g34440;LOC_Os02g12680;LOC_Os03g12500;LOC_Os03g55800;LOC_Os06g11200;LOC_Os06g11290;LOC_Os01g27240;LOC_Os03g32314;LOC_Os05g06300;LOC_Os05g29880;LOC_Os02g02000;LOC_Os01g67430;LOC_Os02g43700;LOC_Os08g04800;LOC_Os01g46240;LOC_Os01g46250;LOC_Os01g46290;LOC_Os01g46370;LOC_Os11g10480;LOC_Os11g10510	26	K00224 chloroplastic oxoene reductase [EC:1.3.1.-] | (RAP-DB) Os04g0359100; Alcohol dehydrogenase superfamily, zinc-containing protein. (A)+ K00232 acyl-CoA oxidase [EC:1.3.3.6] | (RAP-DB) Os06g0347100; Similar to Acyl-coenzyme A oxidase 4, peroxisomal (EC 1.3.3.6) (AOX 4) (Short- chain acyl-CoA oxidase) (SAOX) (AtCX4) (G6p) (AtG6). (A)+ K00454 lipoxygenase [EC:1.13.11.12] | (RAP-DB) Os02g0194700…	Zmpn003368	1	C18H30O3
ABC transporters	ko02010	0.0522429	0.11837	LOC_Os02g21340;LOC_Os01g61940;LOC_Os02g01820;LOC_Os02g11960;LOC_Os02g21750;LOC_Os02g46680;LOC_Os03g08380;LOC_Os03g17350;LOC_Os01g08260;LOC_Os03g64200;LOC_Os04g11820;LOC_Os04g38570;LOC_Os04g54930;LOC_Os05g31910;LOC_Os06g30730;LOC_Os07g18874;LOC_Os08g43120;LOC_Os08g45030;LOC_Os09g29670;LOC_Os01g42370;LOC_Os01g42900;LOC_Os10g35180;LOC_Os12g22110;LOC_Os01g67580;LOC_Os03g04920;LOC_Os04g49900;LOC_Os11g…	28	K05657 ATP-binding cassette, subfamily B (MDR/TAP), member 10 | (RAP-DB) Os07g0464600; ABC transporter-like domain containing protein. (A)+ K05658 ATP-binding cassette, subfamily B (MDR/TAP), member 1 [EC:3.6.3.44] | (RAP-DB) Os01g0695700; Similar to MDR-like ABC transporter. (A)+ K05658 ATP-binding cassette, subfamily B (MDR/TAP), member 1 [EC:3.6.3.44] | (RAP-DB) Os01g0695700; Similar to MDR-li…	mws0256;pme0021;pme0230;mws0258;pme2527;pme0006;mws0260;mws0227	8	C5H11NO2+ C9H11NO2+ C10H13N5O4+ C6H13NO2+ C5H12N2O2+ C5H9NO2+ C6H14N4O2+ C6H13NO2
Glutathione metabolism	ko00480	0.0485248	0.0154111	LOC_Os05g49760;LOC_Os10g28000;LOC_Os06g08670;LOC_Os02g34810;LOC_Os04g14680;LOC_Os04g51300;LOC_Os08g41090;LOC_Os01g70770;LOC_Os03g04220;LOC_Os03g04240;LOC_Os03g04250;LOC_Os03g17480;LOC_Os05g05610;LOC_Os05g05620;LOC_Os06g12290;LOC_Os07g07320;LOC_Os01g25100;LOC_Os01g27260;LOC_Os01g27360;LOC_Os07g28480;LOC_Os10g38140;LOC_Os10g38150;LOC_Os10g38350;LOC_Os10g38690;LOC_Os10g38700;LOC_Os10g38710;LOC_Os10g…	33	K00031 isocitrate dehydrogenase [EC:1.1.1.42] | (RAP-DB) Os05g0573200; Similar to Isocitrate dehydrogenase (Fragment). (A)+ K00383 glutathione reductase (NADPH) [EC:1.8.1.7] | (RAP-DB) Os10g0415300; Similar to Chloroplastic glutathione reductase. (A)+ K00432 glutathione peroxidase [EC:1.11.1.9] | (RAP-DB) Os06g0185900; Similar to Glutathione peroxidase. (A)+ K00434 L-ascorbate peroxidase [EC:1.11…	MA10039492;pme1841;pme2527;pme0195;Hmfn000531	5	C6H6O6+ C5H14N2+ C5H12N2O2+ C3H7NO2S+ C6H8O6
Carbon metabolism	ko01200	0.0715797	0.962297	LOC_Os04g46560;LOC_Os01g61380;LOC_Os07g43700;LOC_Os01g54030;LOC_Os05g49760;LOC_Os03g09020;LOC_Os07g42924;LOC_Os06g45590;LOC_Os06g13720;LOC_Os06g23870;LOC_Os06g40940;LOC_Os05g06460;LOC_Os03g52840;LOC_Os04g53230;LOC_Os04g19740;LOC_Os03g08660;LOC_Os03g10050;LOC_Os01g52260;LOC_Os03g08530;LOC_Os10g25130;LOC_Os10g25140;LOC_Os08g39300;LOC_Os03g06200;LOC_Os01g09460;LOC_Os01g53680;LOC_Os02g47020;LOC_Os03g…	71	K00025 malate dehydrogenase [EC:1.1.1.37] | (RAP-DB) Os04g0551200; Similar to Cytoplasmic malate dehydrogenase. (A)+ K00026 malate dehydrogenase [EC:1.1.1.37] | (RAP-DB) Os01g0829800; Similar to Malate dehydrogenase precursor (EC 1.1.1.37). (A)+ K00026 malate dehydrogenase [EC:1.1.1.37] | (RAP-DB) Os07g0630800; Similar to Nodule-enhanced malate dehydrogenase. (A)+ K00029 malate dehydrogenase (oxa…	pme0195	1	C3H7NO2S
Cyanoamino acid metabolism	ko00460	0.121926	0.00339466	LOC_Os03g52840;LOC_Os04g39814;LOC_Os06g21570;LOC_Os06g46940;LOC_Os09g31410;LOC_Os09g31430;LOC_Os09g33710;LOC_Os03g53790;LOC_Os03g49600;LOC_Os03g49610;LOC_Os04g43360;LOC_Os04g43380;LOC_Os04g43390;LOC_Os04g43400;LOC_Os01g32364;LOC_Os03g37290;LOC_Os03g63310;LOC_Os12g32850;LOC_Os04g55710	19	K00600 glycine hydroxymethyltransferase [EC:2.1.2.1] | (RAP-DB) Os03g0738400; Similar to Serine hydroxymethyltransferase, cytosolic (EC 2.1.2.1) (Serine methylase) (Glycine hydroxymethyltransferase) (SHMT). (A)+ K01188 beta-glucosidase [EC:3.2.1.21] | (RAP-DB) Os04g0474900, TAGG1, TUBERONIC_ACID_GLUCOSIDE_HYDROLYZING_BETA-GLUCOSIDASE_1; Similar to Cyanogenic beta-glucosidase precursor (EC 3.2.1.2…	mws0258;pme0195;mws0001;pme0021;mws0256	5	C6H13NO2+ C3H7NO2S+ C4H8N2O3+ C9H11NO2+ C5H11NO2
Flavone and flavonol biosynthesis	ko00944	0.245642	0.915595	LOC_Os03g55260;LOC_Os04g01140;LOC_Os08g43440;LOC_Os10g08540	4	K05280 flavonoid 3'-monooxygenase [EC:1.14.13.21] | (RAP-DB) Os10g0320100; Similar to Flavonoid 3'-monooxygenase (EC 1.14.13.21) (Flavonoid 3'-hydroxylase) (Cytochrome P450 75B2). (A)+ K05280 flavonoid 3'-monooxygenase [EC:1.14.13.21] | (RAP-DB) Os10g0317900; Similar to Flavonoid 3'-monooxygenase (EC 1.14.13.21) (Flavonoid 3'-hydroxylase) (Cytochrome P450 75B2). (A)+ K05280 flavonoid 3'-monooxyge…	pmp001127	1	C16H12O6
Biosynthesis of various secondary metabolites - part 2	ko00998	0.245642	0.814109	LOC_Os01g01660;LOC_Os02g47610;LOC_Os01g13610;LOC_Os12g16220	4	K21568 pinoresinol/lariciresinol reductase [EC:1.23.1.1 1.23.1.2 1.23.1.3 1.23.1.4] | (RAP-DB) Os12g0263200; Pinoresinol-lariciresinol reductase TH2. (A)+ K21568 pinoresinol/lariciresinol reductase [EC:1.23.1.1 1.23.1.2 1.23.1.3 1.23.1.4] | (RAP-DB) Os12g0263200; Pinoresinol-lariciresinol reductase TH2. (A)+ K21568 pinoresinol/lariciresinol reductase [EC:1.23.1.1 1.23.1.2 1.23.1.3 1.23.1.4] | (RA…	pme0021	1	C9H11NO2
Phenylalanine metabolism	ko00360	0.27556	0.841059	LOC_Os04g04950;LOC_Os07g38440;LOC_Os02g07160;LOC_Os02g19924;LOC_Os01g02500;LOC_Os03g30290;LOC_Os04g10460;LOC_Os06g16030;LOC_Os10g26110;LOC_Os02g41670;LOC_Os02g41680;LOC_Os04g43800;LOC_Os05g35290;LOC_Os04g43760	14	K00276 primary-amine oxidase [EC:1.4.3.21] | (RAP-DB) Os04g0136200; Similar to OSIGBa0106G07.12 protein. (A)+ K00276 primary-amine oxidase [EC:1.4.3.21] | (RAP-DB) Os07g0572100; Similar to Amine oxidase like protein (EC 1.4.3.6) (Copper amine oxidase). (A)+ K00457 4-hydroxyphenylpyruvate dioxygenase [EC:1.13.11.27] | (RAP-DB) Os02g0168100; Similar to 4-hydroxyphenylpyruvate dioxygenase. (A)+ K008…	pme0021	1	C9H11NO2
Sulfur metabolism	ko00920	0.278172	0.453089	LOC_Os12g25630;LOC_Os03g08660;LOC_Os03g10050;LOC_Os01g52260;LOC_Os11g41650;LOC_Os07g37230;LOC_Os12g42980;LOC_Os01g59920;LOC_Os06g36880;LOC_Os01g68770	10	K00387 sulfite oxidase [EC:1.8.3.1] | (RAP-DB) Os12g0442800; Similar to Sulfite oxidase (EC 1.8.3.1) (Moco containig protein AtMCP) (At-SO) (AtSOX). (A)+ K00640 serine O-acetyltransferase [EC:2.3.1.30] | (RAP-DB) Os03g0185000; Similar to Chloroplast serine acetyltransferase. (A)+ K00640 serine O-acetyltransferase [EC:2.3.1.30] | (RAP-DB) Os03g0196600; Similar to satase isoform II. (A)+ K00640 ser…	pme0195	1	C3H7NO2S
Alanine, aspartate and glutamate metabolism	ko00250	0.377812	0.51765	LOC_Os05g48200;LOC_Os03g08530;LOC_Os10g25130;LOC_Os10g25140;LOC_Os05g39770;LOC_Os08g39300;LOC_Os04g37500;LOC_Os03g50490;LOC_Os04g56400;LOC_Os03g18130;LOC_Os04g58280;LOC_Os04g55710;LOC_Os07g01760;LOC_Os04g52440;LOC_Os08g10510	15	K00264 glutamate synthase (NADPH/NADH) [EC:1.4.1.13 1.4.1.14] | (RAP-DB) Os05g0555600, NADH-DEPENDENT_GLUTAMATE_SYNTHASE_2, GLT2; Similar to Glutamate synthase [NADH], amyloplastic. (A)+ K00814 alanine transaminase [EC:2.6.1.2] | (RAP-DB) Os03g0183600; Similar to Alanine aminotransferase. (A)+ K00814 alanine transaminase [EC:2.6.1.2] | (RAP-DB) Os03g0183600; Similar to Alanine aminotransferase. (…	mws0001;pmb2657	2	C4H8N2O3+ C10H18N4O6
Tryptophan metabolism	ko00380	0.575016	0.140073	LOC_Os02g43194;LOC_Os02g49720;LOC_Os04g45720;LOC_Os05g06460;LOC_Os01g02500;LOC_Os03g30290;LOC_Os04g10460;LOC_Os06g16030;LOC_Os10g26110;LOC_Os03g03910;LOC_Os03g04190;LOC_Os08g43390;LOC_Os09g35940;LOC_Os11g29720;LOC_Os04g03980;LOC_Os10g04860;LOC_Os01g07500;LOC_Os01g51980	18	K00128 aldehyde dehydrogenase (NAD+) [EC:1.2.1.3] | (RAP-DB) Os02g0646500; Aldehyde dehydrogenase domain containing protein. (A)+ K00128 aldehyde dehydrogenase (NAD+) [EC:1.2.1.3] | (RAP-DB) Os06g0270900; Similar to RF2 (EC 1.2.1.3) (T cytoplasm male sterility restorer factor 2). (A)+ K00128 aldehyde dehydrogenase (NAD+) [EC:1.2.1.3] | (RAP-DB) Os04g0540600; Aldehyde dehydrogenase domain containi…	pmb0818;pme2589;mws0005;pme1216	4	C11H11NO3+ C6H8O5+ C10H12N2+ C6H5NO2
beta-Alanine metabolism	ko00410	0.70047	0.654338	LOC_Os02g43194;LOC_Os02g49720;LOC_Os04g45720;LOC_Os02g50350;LOC_Os06g23870;LOC_Os04g04950;LOC_Os07g38440;LOC_Os04g37500;LOC_Os04g57550	9	K00128 aldehyde dehydrogenase (NAD+) [EC:1.2.1.3] | (RAP-DB) Os02g0646500; Aldehyde dehydrogenase domain containing protein. (A)+ K00128 aldehyde dehydrogenase (NAD+) [EC:1.2.1.3] | (RAP-DB) Os06g0270900; Similar to RF2 (EC 1.2.1.3) (T cytoplasm male sterility restorer factor 2). (A)+ K00128 aldehyde dehydrogenase (NAD+) [EC:1.2.1.3] | (RAP-DB) Os04g0540600; Aldehyde dehydrogenase domain containi…	Lmgn000160	1	C4H8N2O3
Lysine degradation	ko00310	0.702929	0.0154111	LOC_Os02g43194;LOC_Os02g49720;LOC_Os04g45720;LOC_Os01g21380;LOC_Os05g06460;LOC_Os08g30850;LOC_Os08g30900;LOC_Os08g45130;LOC_Os03g07260;LOC_Os09g38440	10	K00128 aldehyde dehydrogenase (NAD+) [EC:1.2.1.3] | (RAP-DB) Os02g0646500; Aldehyde dehydrogenase domain containing protein. (A)+ K00128 aldehyde dehydrogenase (NAD+) [EC:1.2.1.3] | (RAP-DB) Os06g0270900; Similar to RF2 (EC 1.2.1.3) (T cytoplasm male sterility restorer factor 2). (A)+ K00128 aldehyde dehydrogenase (NAD+) [EC:1.2.1.3] | (RAP-DB) Os04g0540600; Aldehyde dehydrogenase domain containi…	mws1346;Rfmb319;Zmyn000247;pme1841;pme2589	5	C6H11NO4+ C6H11NO2+ C5H8O5+ C5H14N2+ C6H8O5
Glycine, serine and threonine metabolism	ko00260	0.703999	0.814109	LOC_Os04g04950;LOC_Os07g38440;LOC_Os06g40940;LOC_Os01g21380;LOC_Os05g06460;LOC_Os03g52840;LOC_Os04g53230;LOC_Os05g39770;LOC_Os08g39300;LOC_Os03g06200;LOC_Os09g12290;LOC_Os07g01760;LOC_Os03g21260;LOC_Os11g04300;LOC_Os01g48990;LOC_Os04g01600	16	K00276 primary-amine oxidase [EC:1.4.3.21] | (RAP-DB) Os04g0136200; Similar to OSIGBa0106G07.12 protein. (A)+ K00276 primary-amine oxidase [EC:1.4.3.21] | (RAP-DB) Os07g0572100; Similar to Amine oxidase like protein (EC 1.4.3.6) (Copper amine oxidase). (A)+ K00281 glycine dehydrogenase [EC:1.4.4.2] | (RAP-DB) Os06g0611900; Similar to Glycine decarboxylase P subunit. (A)+ K00306 sarcosine oxidase …	pme0195	1	C3H7NO2S
Thiamine metabolism	ko00730	0.704053	0.453089	LOC_Os12g13380;LOC_Os05g33840;LOC_Os07g09190	3	K00939 adenylate kinase [EC:2.7.4.3] | (RAP-DB) Os12g0236400; Adenylate kinase A (EC 2.7.4.3) (ATP-AMP transphosphorylase). (A)+ K01662 1-deoxy-D-xylulose-5-phosphate synthase [EC:2.2.1.7] | (RAP-DB) Os07g0190000; Similar to 1-deoxy-D-xylulose 5-phosphate synthase 2 precursor. (A)+ K01662 1-deoxy-D-xylulose-5-phosphate synthase [EC:2.2.1.7] | (RAP-DB) Os07g0190000; Similar to 1-deoxy-D-xylulose 5…	pme0195	1	C3H7NO2S
Pantothenate and CoA biosynthesis	ko00770	0.74268	0.186153	LOC_Os02g43194;LOC_Os02g49720;LOC_Os04g45720;LOC_Os02g50350;LOC_Os02g36550;LOC_Os08g14490;LOC_Os04g57550	7	K00128 aldehyde dehydrogenase (NAD+) [EC:1.2.1.3] | (RAP-DB) Os02g0646500; Aldehyde dehydrogenase domain containing protein. (A)+ K00128 aldehyde dehydrogenase (NAD+) [EC:1.2.1.3] | (RAP-DB) Os06g0270900; Similar to RF2 (EC 1.2.1.3) (T cytoplasm male sterility restorer factor 2). (A)+ K00128 aldehyde dehydrogenase (NAD+) [EC:1.2.1.3] | (RAP-DB) Os04g0540600; Aldehyde dehydrogenase domain containi…	pme0195;mws0256;Lmgn000160	3	C3H7NO2S+ C5H11NO2+ C4H8N2O3
Sulfur relay system	ko04122	0.756896	0.259601	LOC_Os02g15870;LOC_Os02g56080	2	K03639 GTP 3',8-cyclase [EC:4.1.99.22] | (RAP-DB) Os02g0258900; Similar to Molybdopterin biosynthesis CNX2 protein (Molybdenum cofactor biosynthesis enzyme CNX2). (A)+ K11996 adenylyltransferase and sulfurtransferase [EC:2.7.7.80 2.8.1.11] | (RAP-DB) Os02g0804600; Similar to Adenylyltransferase and sulfurtransferase MOCS3. (A)	pme0195	1	C3H7NO2S
Tyrosine metabolism	ko00350	0.760432	0.782724	LOC_Os03g09020;LOC_Os07g42924;LOC_Os04g04950;LOC_Os07g38440;LOC_Os02g07160;LOC_Os02g19924;LOC_Os10g26110;LOC_Os11g10480;LOC_Os11g10510	9	K00121 S-(hydroxymethyl)glutathione dehydrogenase / alcohol dehydrogenase [EC:1.1.1.284 1.1.1.1] | (RAP-DB) Os03g0189600; Similar to Alcohol dehydrogenase. (A)+ K00121 S-(hydroxymethyl)glutathione dehydrogenase / alcohol dehydrogenase [EC:1.1.1.284 1.1.1.1] | (RAP-DB) Os07g0621800; Alcohol dehydrogenase superfamily, zinc-containing protein. (A)+ K00276 primary-amine oxidase [EC:1.4.3.21] | (RAP-D…	mws0180	1	C7H6O4
Arginine biosynthesis	ko00220	0.767333	0.0363918	LOC_Os03g08530;LOC_Os10g25130;LOC_Os10g25140;LOC_Os03g50490;LOC_Os04g56400;LOC_Os07g01760	6	K00814 alanine transaminase [EC:2.6.1.2] | (RAP-DB) Os03g0183600; Similar to Alanine aminotransferase. (A)+ K00814 alanine transaminase [EC:2.6.1.2] | (RAP-DB) Os03g0183600; Similar to Alanine aminotransferase. (A)+ K00814 alanine transaminase [EC:2.6.1.2] | (RAP-DB) Os10g0390600; Similar to Alanine aminotransferase 2 (EC 2.6.1.2) (GPT) (Glutamic--pyruvic transaminase 2) (Glutamic--alanine transa…	mws0260;Zmyn000155;pme2527;pmb2657	4	C6H14N4O2+ C7H14N2O3+ C5H12N2O2+ C10H18N4O6
Indole alkaloid biosynthesis	ko00901	0.802179	0.36347	LOC_Os10g26110	1	K01593 aromatic-L-amino-acid/L-tryptophan decarboxylase [EC:4.1.1.28 4.1.1.105] | (RAP-DB) Os10g0400500; Similar to Pyridoxal-dependent decarboxylase conserved domain containing protein, expressed. (A)	mws0005	1	C10H12N2
Pyrimidine metabolism	ko00240	0.858804	0.841059	LOC_Os02g50350;LOC_Os05g33630;LOC_Os01g51540;LOC_Os04g43840;LOC_Os01g40630;LOC_Os06g03720;LOC_Os11g03270;LOC_Os11g03290;LOC_Os11g25260;LOC_Os11g25330;LOC_Os04g43550	11	K00207 dihydropyrimidine dehydrogenase (NADP+) [EC:1.3.1.2] | (RAP-DB) Os02g0736400; Aldolase-type TIM barrel domain containing protein. (A)+ K01240 uridine nucleosidase [EC:3.2.2.3] | (RAP-DB) Os08g0557900; Inosine/uridine-preferring nucleoside hydrolase domain containing protein. (A)+ K01489 cytidine deaminase [EC:3.5.4.5] | (RAP-DB) Os01g0712700; CMP/dCMP deaminase, zinc-binding domain contain…	Lmgn000160	1	C4H8N2O3
Purine metabolism	ko00230	0.875808	0.716094	LOC_Os02g40010;LOC_Os07g30150;LOC_Os11g41650;LOC_Os03g46910;LOC_Os01g47080;LOC_Os12g13380;LOC_Os05g06920;LOC_Os07g49270;LOC_Os08g44300;LOC_Os12g09540;LOC_Os02g47430;LOC_Os04g43840;LOC_Os01g40630;LOC_Os06g03720;LOC_Os11g03270;LOC_Os11g03290;LOC_Os11g25260;LOC_Os11g25330	18	K00759 adenine phosphoribosyltransferase [EC:2.4.2.7] | (RAP-DB) Os02g0613900; Similar to Adenine phosphoribosyltransferase 2 (EC 2.4.2.7) (APRT). (A)+ K00759 adenine phosphoribosyltransferase [EC:2.4.2.7] | (RAP-DB) Os07g0484800; Similar to Adenine phosphoribosyltransferase (EC 2.4.2.7)-like protein. (A)+ K00860 adenylylsulfate kinase [EC:2.7.1.25] | (RAP-DB) Os11g0634800; Similar to Adenylyl-su…	pme0230;mws0884	2	C10H13N5O4+ C10H12N5O6P
Cysteine and methionine metabolism	ko00270	0.880432	0.814109	LOC_Os02g01510;LOC_Os04g46560;LOC_Os01g61380;LOC_Os07g43700;LOC_Os10g01570;LOC_Os03g08660;LOC_Os03g10050;LOC_Os01g52260;LOC_Os02g19924;LOC_Os05g39770;LOC_Os03g06200;LOC_Os12g42980;LOC_Os01g59920;LOC_Os06g36880;LOC_Os03g51740;LOC_Os01g09700;LOC_Os05g25490;LOC_Os05g05670;LOC_Os05g05680;LOC_Os09g27820;LOC_Os09g12290;LOC_Os12g16200;LOC_Os01g18660	23	K00016 L-lactate dehydrogenase [EC:1.1.1.27] | (RAP-DB) Os02g0105400; Similar to L-lactate dehydrogenase A (EC 1.1.1.27) (LDH-A). (A)+ K00025 malate dehydrogenase [EC:1.1.1.37] | (RAP-DB) Os04g0551200; Similar to Cytoplasmic malate dehydrogenase. (A)+ K00026 malate dehydrogenase [EC:1.1.1.37] | (RAP-DB) Os01g0829800; Similar to Malate dehydrogenase precursor (EC 1.1.1.37). (A)+ K00026 malate dehy…	pme0195	1	C3H7NO2S
Glucosinolate biosynthesis	ko00966	0.892303	0.000698394	LOC_Os03g37290	1	K12153 phenylalanine N-monooxygenase [EC:1.14.14.40] | (RAP-DB) Os04g0171800; Similar to Cytochrome P450 79A1 (EC 1.14.13.41) (Tyrosine N-monooxygenase) (Cytochrome P450Tyr). (A)	mws0227;pme0021;Lmbn001718;mws0256;Lmbp000123;mws0258	6	C6H13NO2+ C9H11NO2+ C6H10O3+ C5H11NO2+ C6H13NO2S+ C6H13NO2
Monobactam biosynthesis	ko00261	0.928203	0.53037	LOC_Os09g12290	1	K12524 bifunctional aspartokinase / homoserine dehydrogenase 1 [EC:2.7.2.4 1.1.1.3] | (RAP-DB) Os09g0294000; Similar to Bifunctional aspartokinase/homoserine dehydrogenase 2, chloroplast precursor (AK-HD 2) (AK-HSDH 2) [Includes: Aspartokinase (EC 2.7.2.4); Homoserine dehydrogenase (EC 1.1.1.3)]. (A)	mws0260	1	C6H14N4O2
Valine, leucine and isoleucine degradation	ko00280	0.934232	0.00397492	LOC_Os02g43194;LOC_Os02g49720;LOC_Os04g45720;LOC_Os05g06460;LOC_Os05g39770;LOC_Os09g34960;LOC_Os02g43710	7	K00128 aldehyde dehydrogenase (NAD+) [EC:1.2.1.3] | (RAP-DB) Os02g0646500; Aldehyde dehydrogenase domain containing protein. (A)+ K00128 aldehyde dehydrogenase (NAD+) [EC:1.2.1.3] | (RAP-DB) Os06g0270900; Similar to RF2 (EC 1.2.1.3) (T cytoplasm male sterility restorer factor 2). (A)+ K00128 aldehyde dehydrogenase (NAD+) [EC:1.2.1.3] | (RAP-DB) Os04g0540600; Aldehyde dehydrogenase domain containi…	Lmbn001718;mws0227;mws0256;mws0258	4	C6H10O3+ C6H13NO2+ C5H11NO2+ C6H13NO2
Arginine and proline metabolism	ko00330	0.954489	0.225041	LOC_Os02g43194;LOC_Os02g49720;LOC_Os04g45720;LOC_Os01g02500;LOC_Os03g30290;LOC_Os04g10460;LOC_Os06g16030;LOC_Os02g28110;LOC_Os01g62900;LOC_Os04g57550	10	K00128 aldehyde dehydrogenase (NAD+) [EC:1.2.1.3] | (RAP-DB) Os02g0646500; Aldehyde dehydrogenase domain containing protein. (A)+ K00128 aldehyde dehydrogenase (NAD+) [EC:1.2.1.3] | (RAP-DB) Os06g0270900; Similar to RF2 (EC 1.2.1.3) (T cytoplasm male sterility restorer factor 2). (A)+ K00128 aldehyde dehydrogenase (NAD+) [EC:1.2.1.3] | (RAP-DB) Os04g0540600; Aldehyde dehydrogenase domain containi…	pme2527;pme0006;mws0260	3	C5H12N2O2+ C5H9NO2+ C6H14N4O2
Lysine biosynthesis	ko00300	0.960927	0.19736	LOC_Os09g12290	1	K12524 bifunctional aspartokinase / homoserine dehydrogenase 1 [EC:2.7.2.4 1.1.1.3] | (RAP-DB) Os09g0294000; Similar to Bifunctional aspartokinase/homoserine dehydrogenase 2, chloroplast precursor (AK-HD 2) (AK-HSDH 2) [Includes: Aspartokinase (EC 2.7.2.4); Homoserine dehydrogenase (EC 1.1.1.3)]. (A)	pme2589;mws1346	2	C6H8O5+ C6H11NO4
Taurine and hypotaurine metabolism	ko00430	0.988435	0.36347	LOC_Os04g37500	1	K01580 glutamate decarboxylase [EC:4.1.1.15] | (RAP-DB) Os04g0447800; Glutamate decarboxylase (EC 4.1.1.15). (A)	pme0195	1	C3H7NO2S
2-Oxocarboxylic acid metabolism	ko01210	0.991062	0.000536573	LOC_Os05g49760;LOC_Os03g08530;LOC_Os10g25130;LOC_Os10g25140;LOC_Os03g37290;LOC_Os07g01760	6	K00031 isocitrate dehydrogenase [EC:1.1.1.42] | (RAP-DB) Os05g0573200; Similar to Isocitrate dehydrogenase (Fragment). (A)+ K00814 alanine transaminase [EC:2.6.1.2] | (RAP-DB) Os03g0183600; Similar to Alanine aminotransferase. (A)+ K00814 alanine transaminase [EC:2.6.1.2] | (RAP-DB) Os03g0183600; Similar to Alanine aminotransferase. (A)+ K00814 alanine transaminase [EC:2.6.1.2] | (RAP-DB) Os10g03…	pme0021;Lmbn001718;Zmyn000155;mws0258;pme2589;mws0227;Lmbn000216;mws1346;mws0256;Lmbp000123;pme2527	11	C9H11NO2+ C6H10O3+ C7H14N2O3+ C6H13NO2+ C6H8O5+ C6H13NO2+ C5H8O5+ C6H11NO4+ C5H11NO2+ C6H13NO2S+ C5H12N2O2
Biosynthesis of amino acids	ko01230	0.993606	0.000199008	LOC_Os05g49760;LOC_Os06g45590;LOC_Os05g48200;LOC_Os03g52840;LOC_Os04g19740;LOC_Os03g08660;LOC_Os03g10050;LOC_Os01g52260;LOC_Os03g08530;LOC_Os10g25130;LOC_Os10g25140;LOC_Os03g06200;LOC_Os01g53680;LOC_Os03g46910;LOC_Os01g47080;LOC_Os05g41640;LOC_Os06g45710;LOC_Os10g30550;LOC_Os05g33380;LOC_Os06g40640;LOC_Os11g07020;LOC_Os12g07210;LOC_Os04g38950;LOC_Os09g20820;LOC_Os12g42980;LOC_Os01g59920;LOC_Os06g…	39	K00031 isocitrate dehydrogenase [EC:1.1.1.42] | (RAP-DB) Os05g0573200; Similar to Isocitrate dehydrogenase (Fragment). (A)+ K00134 glyceraldehyde 3-phosphate dehydrogenase [EC:1.2.1.12] | (RAP-DB) Os06g0666600; Similar to Glyceraldehyde-3-phosphate dehydrogenase, cytosolic 3 (EC 1.2.1.12). (A)+ K00264 glutamate synthase (NADPH/NADH) [EC:1.4.1.13 1.4.1.14] | (RAP-DB) Os05g0555600, NADH-DEPENDENT_G…	pme0195;mws0256;mws0001;pme2527;mws0258;Zmyn000155;pme0021;Lmbn001718;pmb2657;mws1346;pme2589;mws0260;mws0227;pme0006;Lmbn000216	15	C3H7NO2S+ C5H11NO2+ C4H8N2O3+ C5H12N2O2+ C6H13NO2+ C7H14N2O3+ C9H11NO2+ C6H10O3+ C10H18N4O6+ C6H11NO4+ C6H8O5+ C6H14N4O2+ C6H13NO2+ C5H9NO2+ C5H8O5
Tropane, piperidine and pyridine alkaloid biosynthesis	ko00960	0.99436	0.00339466	LOC_Os04g04950;LOC_Os07g38440;LOC_Os02g19924	3	K00276 primary-amine oxidase [EC:1.4.3.21] | (RAP-DB) Os04g0136200; Similar to OSIGBa0106G07.12 protein. (A)+ K00276 primary-amine oxidase [EC:1.4.3.21] | (RAP-DB) Os07g0572100; Similar to Amine oxidase like protein (EC 1.4.3.6) (Copper amine oxidase). (A)+ K00815 tyrosine aminotransferase [EC:2.6.1.5] | (RAP-DB) Os02g0302200; Similar to aminotransferase family protein. (A)	pme1841;pmb0782;pme0021;mws0258;Rfmb319	5	C5H14N2+ C5H11N+ C9H11NO2+ C6H13NO2+ C6H11NO2
Phenylalanine, tyrosine and tryptophan biosynthesis	ko00400	0.999021	0.814109	LOC_Os02g19924;LOC_Os04g38950;LOC_Os01g27750;LOC_Os06g49520	4	K00815 tyrosine aminotransferase [EC:2.6.1.5] | (RAP-DB) Os02g0302200; Similar to aminotransferase family protein. (A)+ K01658 anthranilate synthase component II [EC:4.1.3.27] | (RAP-DB) Os04g0463500; Similar to Anthranilate synthase beta chain. (A)+ K13832 3-dehydroquinate dehydratase / shikimate dehydrogenase [EC:4.2.1.10 1.1.1.25] | (RAP-DB) Os01g0375200; Similar to shikimate biosynthesis prot…	pme0021	1	C9H11NO2
Aminoacyl-tRNA biosynthesis	ko00970	1	0.00167693	LOC_Os12g07150	1	K02433 aspartyl-tRNA(Asn)/glutamyl-tRNA(Gln) amidotransferase subunit A [EC:6.3.5.6 6.3.5.7] | (RAP-DB) Os04g0643200; Amidase family protein. (A)	mws0001;pme0006;mws0227;mws0260;mws0258;pme0195;mws0256;pme0021	8	C4H8N2O3+ C5H9NO2+ C6H13NO2+ C6H14N4O2+ C6H13NO2+ C3H7NO2S+ C5H11NO2+ C9H11NO2
