# Supplementary material for: Combined transcriptome and metabolome reveal glutathione metabolism plays a critical role in resistance to salinity in rice landraces HD961
Source: Front Plant Sci. 2022 Sep 7;13:952595. doi: 10.3389/fpls.2022.952595 (PMC9490218; doi:10.3389/fpls.2022.952595)
Supplement: Supplementary file 1 [file Data_Sheet_1.ZIP › Supplementary files/Table S15.xlsx]

## Sheet: Sheet1
Table S15 Integrative analysis between transcriptome and metabolome in the group HD961_0_vs_120.
#Kegg_pathwayA2:I2A2:J2A2:I2A2:J2A1A2:J2A2:K2A2:J2	ko_id	P-value_gene	P-value_meta	gene ID	gene Count	gene Annotation	meta ID	meta Count	meta Annotation
Biosynthesis of secondary metabolites	ko01110	3.3111e-08	0.221118	LOC_Os01g71280;LOC_Os05g41590;LOC_Os02g01510;LOC_Os12g43630;LOC_Os03g12270;LOC_Os04g15920;LOC_Os09g23560;LOC_Os10g29470;LOC_Os02g43194;LOC_Os02g43280;LOC_Os04g45720;LOC_Os06g13720;LOC_Os12g08260;LOC_Os04g30420;LOC_Os06g23870;LOC_Os10g40360;LOC_Os01g57730;LOC_Os01g73200;LOC_Os01g73220;LOC_Os02g06630;LOC_Os02g14430;LOC_Os02g58720;LOC_Os03g13180;LOC_Os03g13200;LOC_Os03g22020;LOC_Os03g25300;LOC_Os03g…	270	K00006 glycerol-3-phosphate dehydrogenase (NAD+) [EC:1.1.1.8] | (RAP-DB) Os01g0939600; Similar to Glycerol-3-phosphate dehydrogenase-like protein (Fragment). (A)+ K00006 glycerol-3-phosphate dehydrogenase (NAD+) [EC:1.1.1.8] | (RAP-DB) Os05g0495700; Similar to Glycerol-3-phosphate dehydrogenase. (A)+ K00016 L-lactate dehydrogenase [EC:1.1.1.27] | (RAP-DB) Os02g0105400; Similar to L-lactate dehydr…	mws1346;pma2987;mws0059;mws0256;mws2523;pme0006;Hmfn000531;mws0260;pmb2640;pmb3074;pmb0142;pme0516;Rfmb319;mws0219;mws0232;mws0749;pme0195;mws0639;mws0064;pme2122;Lmbn001718;mws4170;MA10107783;pme2589;mws0227;pme0021;pme1841;Lmbn003524;mws0258;pme0010;mws0154	31	C6H11NO4+ C6H11N3O+ C27H30O16+ C5H11NO2+ C12H23O14P+ C5H9NO2+ C6H8O6+ C6H14N4O2+ C12H24O2+ C16H18O8+ C9H8O3+ C6H12O6+ C6H11NO2+ C4H7NO4+ C17H20N4O6+ C7H6O3+ C3H7NO2S+ C7H6O4+ C15H12O6+ C5H9N3+ C6H10O3+ C6H12O6+ C10H8O5+ C6H8O5+ C6H13NO2+ C9H11NO2+ C5H14N2+ C9H16O3+ C6H13NO2+ C3H7NO3+ C7H10O5
Phenylpropanoid biosynthesis	ko00940	3.39936e-08	0.678735	LOC_Os03g12270;LOC_Os04g15920;LOC_Os09g23560;LOC_Os10g29470;LOC_Os01g57730;LOC_Os01g73200;LOC_Os01g73220;LOC_Os02g06630;LOC_Os02g14430;LOC_Os02g58720;LOC_Os03g13180;LOC_Os03g13200;LOC_Os03g22020;LOC_Os03g25300;LOC_Os03g32050;LOC_Os04g39100;LOC_Os01g10850;LOC_Os01g15830;LOC_Os01g16450;LOC_Os04g55740;LOC_Os04g59150;LOC_Os04g59160;LOC_Os04g59190;LOC_Os04g59210;LOC_Os04g59260;LOC_Os05g04380;LOC_Os05g…	66	K00083 cinnamyl-alcohol dehydrogenase [EC:1.1.1.195] | (RAP-DB) Os10g0430200, CINNAMYL_ALCOHOL_DEHYDROGENASE_3, CAD3; Similar to Sinapyl alcohol dehydrogenase. (A)+ K00083 cinnamyl-alcohol dehydrogenase [EC:1.1.1.195] | (RAP-DB) Os04g0229100, CINNAMYL_ALCOHOL_DEHYDROGENASE_6, CAD6; Similar to Sinapyl alcohol dehydrogenase. (A)+ K00083 cinnamyl-alcohol dehydrogenase [EC:1.1.1.195] | (RAP-DB) Os10g…	pme0021;HJN003;pmb3074;pmb0142	4	C9H11NO2+ C17H22O10+ C16H18O8+ C9H8O3
Glutathione metabolism	ko00480	0.000332471	0.0474687	LOC_Os10g28000;LOC_Os01g70770;LOC_Os01g72120;LOC_Os01g72130;LOC_Os01g72140;LOC_Os01g72150;LOC_Os03g04220;LOC_Os03g17480;LOC_Os05g05610;LOC_Os05g05620;LOC_Os05g34150;LOC_Os06g12290;LOC_Os10g38160;LOC_Os10g38340;LOC_Os10g38350;LOC_Os10g38360;LOC_Os10g38600;LOC_Os10g38610;LOC_Os10g38630;LOC_Os10g38700;LOC_Os01g49710;LOC_Os01g49720;LOC_Os02g28110;LOC_Os09g37120;LOC_Os06g03720;LOC_Os07g44430;LOC_Os07g…	27	K00383 glutathione reductase (NADPH) [EC:1.8.1.7] | (RAP-DB) Os10g0415300; Similar to Chloroplastic glutathione reductase. (A)+ K00799 glutathione S-transferase [EC:2.5.1.18] | (RAP-DB) Os01g0933900, GSTF4, PHI_GLUTATHIONE_S-TRANSFERASE_4; Similar to Glutathione transferase III(B) (EC 2.5.1.18). (A)+ K00799 glutathione S-transferase [EC:2.5.1.18] | (RAP-DB) Os01g0949700, TAU_GLUTATHIONE_S-TRANSFE…	pme0195;MA10039492;mws0018;pme1841;Hmfn000531;pme1086	6	C3H7NO2S+ C6H6O6+ C10H26N4+ C5H14N2+ C6H8O6+ C10H17N3O6S
Metabolic pathways	ko01100	0.00160026	0.100155	LOC_Os03g55070;LOC_Os02g01510;LOC_Os12g43630;LOC_Os01g54030;LOC_Os03g12270;LOC_Os04g15920;LOC_Os09g23560;LOC_Os10g29470;LOC_Os06g29220;LOC_Os02g43194;LOC_Os02g43280;LOC_Os04g45720;LOC_Os06g13720;LOC_Os12g08260;LOC_Os02g50350;LOC_Os06g23870;LOC_Os09g32290;LOC_Os10g40360;LOC_Os02g52730;LOC_Os01g25484;LOC_Os10g28000;LOC_Os12g25630;LOC_Os09g20090;LOC_Os01g57730;LOC_Os01g73200;LOC_Os01g73220;LOC_Os02g…	374	K00012 UDPglucose 6-dehydrogenase [EC:1.1.1.22] | (RAP-DB) Os03g0757900; Similar to UDP-glucose 6-dehydrogenase (EC 1.1.1.22) (UDP-Glc dehydrogenase) (UDP-GlcDH) (UDPGDH). (A)+ K00016 L-lactate dehydrogenase [EC:1.1.1.27] | (RAP-DB) Os02g0105400; Similar to L-lactate dehydrogenase A (EC 1.1.1.27) (LDH-A). (A)+ K00026 malate dehydrogenase [EC:1.1.1.37] | (RAP-DB) Os12g0632700; Malate dehydrogenase…	pme1086;Rfmb319;mws0255;mws0260;Lmbn000216;Hmfn000531;pme0006;pmf0139;mws0256;Zmyn002919;Lmgn000160;pme3011;pme2559;mws0154;pme0295;pme0274;mws0248;pme1228;mws0227;MA10039492;Lmbn001718;pme3033;pme0195;mws0884;pme0230;pme2755;pme3207;mws0749;mws0219;mws0232;Lmrn003000;pme1216;pme0516;Lmbn001981;mws2523;pmb2640;mws0180;pma2987;mws0059;Zmyn000247;pme3732;mws1346;pme3174;pmb0302;pmb0484;mws4175;pme0…	59	C10H17N3O6S+ C6H11NO2+ C4H5N3O+ C6H14N4O2+ C5H8O5+ C6H8O6+ C5H9NO2+ C6H12O6+ C5H11NO2+ C8H8O2+ C4H8N2O3+ C4H9NO2+ C6H9NO5+ C7H10O5+ C6H11NO3+ C6H13NO2+ C9H12N2O6+ C11H12N2O3+ C6H13NO2+ C6H6O6+ C6H10O3+ C4H9NO2+ C3H7NO2S+ C10H12N5O6P+ C10H13N5O4+ C8H15NO6+ C6H6O4+ C7H6O3+ C4H7NO4+ C17H20N4O6+ C9H10O3+ C6H5NO2+ C6H12O6+ C7H6O3+ C12H23O14P+ C12H24O2+ C7H6O4+ C6H11N3O+ C27H30O16+ C5H8O5+ C9H13N3O5+ C…
alpha-Linolenic acid metabolism	ko00592	0.00238822	0.653972	LOC_Os04g30420;LOC_Os06g23870;LOC_Os02g10120;LOC_Os04g37430;LOC_Os08g39840;LOC_Os08g39850;LOC_Os12g37260;LOC_Os12g37350;LOC_Os03g50030;LOC_Os02g12680;LOC_Os03g12500;LOC_Os03g55800;LOC_Os01g67430;LOC_Os02g43700;LOC_Os08g04800;LOC_Os11g19340;LOC_Os01g46290;LOC_Os01g46370;LOC_Os09g33820	19	K00224 chloroplastic oxoene reductase [EC:1.3.1.-] | (RAP-DB) Os09g0503100; Similar to Quinone-oxidoreductase QR1 (Fragment). (A)+ K00232 acyl-CoA oxidase [EC:1.3.3.6] | (RAP-DB) Os06g0347100; Similar to Acyl-coenzyme A oxidase 4, peroxisomal (EC 1.3.3.6) (AOX 4) (Short- chain acyl-CoA oxidase) (SAOX) (AtCX4) (G6p) (AtG6). (A)+ K00454 lipoxygenase [EC:1.13.11.12] | (RAP-DB) Os02g0194700, LIPOXYGE…	Zmpn003368;Lmbn003524	2	C18H30O3+ C9H16O3
Starch and sucrose metabolism	ko00500	0.00304677	0.653972	LOC_Os02g32660;LOC_Os01g09460;LOC_Os05g50380;LOC_Os02g44230;LOC_Os07g43160;LOC_Os09g20390;LOC_Os10g40550;LOC_Os08g36910;LOC_Os09g28420;LOC_Os01g51754;LOC_Os03g22790;LOC_Os07g35940;LOC_Os03g21210;LOC_Os01g21070;LOC_Os06g13830;LOC_Os06g46340;LOC_Os06g46940;LOC_Os04g33740;LOC_Os04g43380;LOC_Os04g43400;LOC_Os07g46280;LOC_Os02g54820;LOC_Os08g34580;LOC_Os01g54560;LOC_Os01g71474;LOC_Os01g71860;LOC_Os04g…	44	K00700 1,4-alpha-glucan branching enzyme [EC:2.4.1.18] | (RAP-DB) Os06g0726400, STARCH_BRANCHING_ENZYME_1, SBE1; Branching enzyme-I precursor (Starch-branching enzyme I) (1,4-alpha- glucan branching enzyme I). (A)+ K00844 hexokinase [EC:2.7.1.1] | (RAP-DB) Os01g0190400, HXK8, HEXOKINASE-8; Similar to Hexokinase. (A)+ K00975 glucose-1-phosphate adenylyltransferase [EC:2.7.7.27] | (RAP-DB) Os05g058…	mws4170;mws2523	2	C6H12O6+ C12H23O14P
Glycerophospholipid metabolism	ko00564	0.00825732	0.484142	LOC_Os01g71280;LOC_Os05g41590;LOC_Os04g54200;LOC_Os08g06450;LOC_Os03g50030;LOC_Os01g01190;LOC_Os06g40170;LOC_Os09g25390;LOC_Os03g40670;LOC_Os05g47540;LOC_Os05g51050;LOC_Os01g02890;LOC_Os01g49024;LOC_Os05g37600;LOC_Os05g38350;LOC_Os01g22560;LOC_Os01g22570;LOC_Os01g67430;LOC_Os02g43700;LOC_Os08g04800;LOC_Os11g19340;LOC_Os01g46290;LOC_Os01g46370;LOC_Os01g47580;LOC_Os02g31030;LOC_Os04g32320;LOC_Os07g…	28	K00006 glycerol-3-phosphate dehydrogenase (NAD+) [EC:1.1.1.8] | (RAP-DB) Os01g0939600; Similar to Glycerol-3-phosphate dehydrogenase-like protein (Fragment). (A)+ K00006 glycerol-3-phosphate dehydrogenase (NAD+) [EC:1.1.1.8] | (RAP-DB) Os05g0495700; Similar to Glycerol-3-phosphate dehydrogenase. (A)+ K00901 diacylglycerol kinase (ATP) [EC:2.7.1.107] | (RAP-DB) Os04g0634700; Similar to Diacylglyce…	pme2433;pmb0484	2	C4H11NO2+ C5H13NO
Flavonoid biosynthesis	ko00941	0.0122588	0.860204	LOC_Os04g56700;LOC_Os01g60450;LOC_Os08g38920;LOC_Os11g35930;LOC_Os01g27490;LOC_Os09g18450;LOC_Os03g55260;LOC_Os10g08540;LOC_Os04g53780;LOC_Os04g53920;LOC_Os06g46920;LOC_Os07g40690;LOC_Os10g12050;LOC_Os04g51980;LOC_Os04g56910;LOC_Os09g37180;LOC_Os09g37200;LOC_Os10g23820;LOC_Os11g07960;LOC_Os04g09654;LOC_Os12g13800	21	K00475 naringenin 3-dioxygenase [EC:1.14.11.9] | (RAP-DB) Os04g0662600; Similar to Naringenin,2-oxoglutarate 3-dioxygenase. (A)+ K00487 trans-cinnamate 4-monooxygenase [EC:1.14.13.11] | (RAP-DB) Os05g0320700; Similar to Cytochrome P450. (A)+ K00588 caffeoyl-CoA O-methyltransferase [EC:2.1.1.104] | (RAP-DB) Os08g0498600; Similar to Caffeoyl-CoA 3-O-methyltransferase (Fragment). (A)+ K00660 chalcon…	pmb3074;mws0064	2	C16H18O8+ C15H12O6
Stilbenoid, diarylheptanoid and gingerol biosynthesis	ko00945	0.0658122	0.697749	LOC_Os01g60450;LOC_Os08g38920;LOC_Os10g12050;LOC_Os04g51980;LOC_Os04g56910;LOC_Os09g37180;LOC_Os09g37200;LOC_Os10g23820;LOC_Os11g07960;LOC_Os07g28040;LOC_Os08g35310;LOC_Os09g17560;LOC_Os11g19840;LOC_Os07g34190;LOC_Os07g34260	15	K00487 trans-cinnamate 4-monooxygenase [EC:1.14.13.11] | (RAP-DB) Os05g0320700; Similar to Cytochrome P450. (A)+ K00588 caffeoyl-CoA O-methyltransferase [EC:2.1.1.104] | (RAP-DB) Os08g0498600; Similar to Caffeoyl-CoA 3-O-methyltransferase (Fragment). (A)+ K09754 coumaroylquinate(coumaroylshikimate) 3'-monooxygenase [EC:1.14.13.36] | (RAP-DB) Os05g0494000; Similar to Cytochrome P450 98A1 (EC 1.14.…	pmb3074	1	C16H18O8
Histidine metabolism	ko00340	0.0674471	0.256796	LOC_Os02g43194;LOC_Os02g43280;LOC_Os04g45720;LOC_Os04g04640;LOC_Os09g26880	5	K00128 aldehyde dehydrogenase (NAD+) [EC:1.2.1.3] | (RAP-DB) Os02g0646500; Aldehyde dehydrogenase domain containing protein. (A)+ K00128 aldehyde dehydrogenase (NAD+) [EC:1.2.1.3] | (RAP-DB) Os02g0647900; Similar to Fatty aldehyde dehydrogenase 1. (A)+ K00128 aldehyde dehydrogenase (NAD+) [EC:1.2.1.3] | (RAP-DB) Os04g0540600; Aldehyde dehydrogenase domain containing protein. (A)+ K01590 histidine…	mws0219;pma2987;pme2122	3	C4H7NO4+ C6H11N3O+ C5H9N3
Tryptophan metabolism	ko00380	0.107513	0.79013	LOC_Os02g43194;LOC_Os02g43280;LOC_Os04g45720;LOC_Os04g10434;LOC_Os08g04540;LOC_Os10g26110;LOC_Os08g43390;LOC_Os09g35940;LOC_Os04g03980;LOC_Os01g16750;LOC_Os07g18120;LOC_Os09g26880;LOC_Os01g07500;LOC_Os02g37890	14	K00128 aldehyde dehydrogenase (NAD+) [EC:1.2.1.3] | (RAP-DB) Os02g0646500; Aldehyde dehydrogenase domain containing protein. (A)+ K00128 aldehyde dehydrogenase (NAD+) [EC:1.2.1.3] | (RAP-DB) Os02g0647900; Similar to Fatty aldehyde dehydrogenase 1. (A)+ K00128 aldehyde dehydrogenase (NAD+) [EC:1.2.1.3] | (RAP-DB) Os04g0540600; Aldehyde dehydrogenase domain containing protein. (A)+ K01426 amidase […	pme1216;pme2589;pme1228	3	C6H5NO2+ C6H8O5+ C11H12N2O3
Taurine and hypotaurine metabolism	ko00430	0.162166	0.591592	LOC_Os03g13300;LOC_Os12g42860;LOC_Os03g45250;LOC_Os09g14700	4	K01580 glutamate decarboxylase [EC:4.1.1.15] | (RAP-DB) Os03g0236200; Similar to Glutamate decarboxylase isozyme 3 (EC 4.1.1.15). (A)+ K10712 cysteamine dioxygenase [EC:1.13.11.19] | (RAP-DB) Os12g0623600; Protein of unknown function DUF1637 family protein. (A)+ K10712 cysteamine dioxygenase [EC:1.13.11.19] | (RAP-DB) Os03g0655100; Similar to Cupin, RmlC-type. (A)+ K10712 cysteamine dioxygenase […	pme0195	1	C3H7NO2S
Phenylalanine metabolism	ko00360	0.169661	0.860204	LOC_Os02g07160;LOC_Os02g19924;LOC_Os04g10434;LOC_Os08g04540;LOC_Os10g26110;LOC_Os02g41670;LOC_Os02g41680;LOC_Os04g43800;LOC_Os05g35290	9	K00457 4-hydroxyphenylpyruvate dioxygenase [EC:1.13.11.27] | (RAP-DB) Os02g0168100; Similar to 4-hydroxyphenylpyruvate dioxygenase. (A)+ K00815 tyrosine aminotransferase [EC:2.6.1.5] | (RAP-DB) Os02g0302200; Similar to aminotransferase family protein. (A)+ K01426 amidase [EC:3.5.1.4] | (RAP-DB) Os04g0183300; Similar to OSIGBa0140C02.5 protein. (A)+ K01593 aromatic-L-amino-acid/L-tryptophan decarb…	Lmrn003000;pme0021	2	C9H10O3+ C9H11NO2
Indole alkaloid biosynthesis	ko00901	0.180328	0.591592	LOC_Os08g04540;LOC_Os10g26110	2	K01593 aromatic-L-amino-acid/L-tryptophan decarboxylase [EC:4.1.1.28 4.1.1.105] | (RAP-DB) Os08g0140300; Aromatic L-amino acid decarboxylase (AADC), Senescence-induced serotonin biosynthesis (A)+ K01593 aromatic-L-amino-acid/L-tryptophan decarboxylase [EC:4.1.1.28 4.1.1.105] | (RAP-DB) Os10g0400500; Similar to Pyridoxal-dependent decarboxylase conserved domain containing protein, expressed. (A)	mws4170	1	C6H12O6
Arginine and proline metabolism	ko00330	0.184878	0.168082	LOC_Os02g43194;LOC_Os02g43280;LOC_Os04g45720;LOC_Os10g40360;LOC_Os04g10434;LOC_Os02g28110;LOC_Os09g37120;LOC_Os06g04070;LOC_Os01g62900;LOC_Os05g38150;LOC_Os09g26880	11	K00128 aldehyde dehydrogenase (NAD+) [EC:1.2.1.3] | (RAP-DB) Os02g0646500; Aldehyde dehydrogenase domain containing protein. (A)+ K00128 aldehyde dehydrogenase (NAD+) [EC:1.2.1.3] | (RAP-DB) Os02g0647900; Similar to Fatty aldehyde dehydrogenase 1. (A)+ K00128 aldehyde dehydrogenase (NAD+) [EC:1.2.1.3] | (RAP-DB) Os04g0540600; Aldehyde dehydrogenase domain containing protein. (A)+ K00318 proline d…	pme0295;pme0006;mws0018;mws0260;pme3011	5	C6H11NO3+ C5H9NO2+ C10H26N4+ C6H14N4O2+ C4H9NO2
Valine, leucine and isoleucine degradation	ko00280	0.215826	0.0397604	LOC_Os02g43194;LOC_Os02g43280;LOC_Os04g45720;LOC_Os12g08260;LOC_Os03g01600;LOC_Os03g21960;LOC_Os05g39770;LOC_Os09g26880	8	K00128 aldehyde dehydrogenase (NAD+) [EC:1.2.1.3] | (RAP-DB) Os02g0646500; Aldehyde dehydrogenase domain containing protein. (A)+ K00128 aldehyde dehydrogenase (NAD+) [EC:1.2.1.3] | (RAP-DB) Os02g0647900; Similar to Fatty aldehyde dehydrogenase 1. (A)+ K00128 aldehyde dehydrogenase (NAD+) [EC:1.2.1.3] | (RAP-DB) Os04g0540600; Aldehyde dehydrogenase domain containing protein. (A)+ K00166 2-oxoisov…	mws0258;mws0256;Lmbn001718;mws0227	4	C6H13NO2+ C5H11NO2+ C6H10O3+ C6H13NO2
Pantothenate and CoA biosynthesis	ko00770	0.274476	0.121993	LOC_Os02g43194;LOC_Os02g43280;LOC_Os04g45720;LOC_Os02g50350;LOC_Os03g01600;LOC_Os02g36550	6	K00128 aldehyde dehydrogenase (NAD+) [EC:1.2.1.3] | (RAP-DB) Os02g0646500; Aldehyde dehydrogenase domain containing protein. (A)+ K00128 aldehyde dehydrogenase (NAD+) [EC:1.2.1.3] | (RAP-DB) Os02g0647900; Similar to Fatty aldehyde dehydrogenase 1. (A)+ K00128 aldehyde dehydrogenase (NAD+) [EC:1.2.1.3] | (RAP-DB) Os04g0540600; Aldehyde dehydrogenase domain containing protein. (A)+ K00207 dihydropy…	Lmgn000160;pme0195;mws0256;mws0018;mws0219	5	C4H8N2O3+ C3H7NO2S+ C5H11NO2+ C10H26N4+ C4H7NO4
Thiamine metabolism	ko00730	0.282677	0.697749	LOC_Os05g30454;LOC_Os07g09190;LOC_Os03g47610	3	K00949 thiamine pyrophosphokinase [EC:2.7.6.2] | (RAP-DB) Os05g0367400; Thiamin pyrophosphokinase, eukaryotic domain containing protein. (A)+ K01662 1-deoxy-D-xylulose-5-phosphate synthase [EC:2.2.1.7] | (RAP-DB) Os07g0190000; Similar to 1-deoxy-D-xylulose 5-phosphate synthase 2 precursor. (A)+ K03147 phosphomethylpyrimidine synthase [EC:4.1.99.17] | (RAP-DB) Os03g0679700; Similar to Thiamine bio…	pme0195	1	C3H7NO2S
beta-Alanine metabolism	ko00410	0.289504	0.0747702	LOC_Os02g43194;LOC_Os02g43280;LOC_Os04g45720;LOC_Os02g50350;LOC_Os06g23870;LOC_Os03g13300;LOC_Os09g26880	7	K00128 aldehyde dehydrogenase (NAD+) [EC:1.2.1.3] | (RAP-DB) Os02g0646500; Aldehyde dehydrogenase domain containing protein. (A)+ K00128 aldehyde dehydrogenase (NAD+) [EC:1.2.1.3] | (RAP-DB) Os02g0647900; Similar to Fatty aldehyde dehydrogenase 1. (A)+ K00128 aldehyde dehydrogenase (NAD+) [EC:1.2.1.3] | (RAP-DB) Os04g0540600; Aldehyde dehydrogenase domain containing protein. (A)+ K00207 dihydropy…	Lmgn000160;pme3011;mws0018;mws0219	4	C4H8N2O3+ C4H9NO2+ C10H26N4+ C4H7NO4
Alanine, aspartate and glutamate metabolism	ko00250	0.296326	0.635686	LOC_Os10g25130;LOC_Os10g25140;LOC_Os03g21960;LOC_Os05g39770;LOC_Os03g13300;LOC_Os03g50490;LOC_Os03g18130;LOC_Os03g58170;LOC_Os04g58280	9	K00814 alanine transaminase [EC:2.6.1.2] | (RAP-DB) Os03g0183600; Similar to Alanine aminotransferase. (A)+ K00814 alanine transaminase [EC:2.6.1.2] | (RAP-DB) Os10g0390600; Similar to Alanine aminotransferase 2 (EC 2.6.1.2) (GPT) (Glutamic--pyruvic transaminase 2) (Glutamic--alanine transaminase 2) (ALAAT-2). (A)+ K00827 alanine-glyoxylate transaminase / (R)-3-amino-2-methylpropionate-pyruvate t…	pme3011;pme2559;mws0219	3	C4H9NO2+ C6H9NO5+ C4H7NO4
Cysteine and methionine metabolism	ko00270	0.326132	0.304316	LOC_Os02g01510;LOC_Os12g43630;LOC_Os12g41390;LOC_Os01g52260;LOC_Os02g19924;LOC_Os03g01600;LOC_Os03g21960;LOC_Os05g39770;LOC_Os03g63330;LOC_Os03g51740;LOC_Os01g09700;LOC_Os05g05670;LOC_Os05g05680;LOC_Os09g27750;LOC_Os09g27820;LOC_Os01g39860;LOC_Os04g48850	17	K00016 L-lactate dehydrogenase [EC:1.1.1.27] | (RAP-DB) Os02g0105400; Similar to L-lactate dehydrogenase A (EC 1.1.1.27) (LDH-A). (A)+ K00026 malate dehydrogenase [EC:1.1.1.37] | (RAP-DB) Os12g0632700; Malate dehydrogenase, glyoxysomal precursor (EC 1.1.1.37). (A)+ K00547 homocysteine S-methyltransferase [EC:2.1.1.10] | (RAP-DB) Os12g0607000; Similar to homocysteine S-methyltransferase-2. (A)+ K0…	pme0195;pme0010;pme1086;mws0219	4	C3H7NO2S+ C3H7NO3+ C10H17N3O6S+ C4H7NO4
Amino sugar and nucleotide sugar metabolism	ko00520	0.330822	0.822784	LOC_Os03g55070;LOC_Os01g09460;LOC_Os05g50380;LOC_Os01g64110;LOC_Os02g13860;LOC_Os02g39330;LOC_Os04g41620;LOC_Os05g15850;LOC_Os05g15880;LOC_Os08g40680;LOC_Os01g47070;LOC_Os01g49320;LOC_Os11g47500;LOC_Os03g17230;LOC_Os02g54890;LOC_Os08g41440;LOC_Os03g17000;LOC_Os06g12280;LOC_Os06g51160;LOC_Os04g54810;LOC_Os01g19220;LOC_Os05g04690;LOC_Os10g39680	23	K00012 UDPglucose 6-dehydrogenase [EC:1.1.1.22] | (RAP-DB) Os03g0757900; Similar to UDP-glucose 6-dehydrogenase (EC 1.1.1.22) (UDP-Glc dehydrogenase) (UDP-GlcDH) (UDPGDH). (A)+ K00844 hexokinase [EC:2.7.1.1] | (RAP-DB) Os01g0190400, HXK8, HEXOKINASE-8; Similar to Hexokinase. (A)+ K00975 glucose-1-phosphate adenylyltransferase [EC:2.7.7.27] | (RAP-DB) Os05g0580000, AGPL3, ADP-GLUCOSE_PYROPHOSPHORY…	mws4170;pme2755	2	C6H12O6+ C8H15NO6
Fatty acid degradation	ko00071	0.346254	0.591592	LOC_Os02g43194;LOC_Os02g43280;LOC_Os04g45720;LOC_Os06g23870;LOC_Os11g06880;LOC_Os09g26880;LOC_Os01g63540;LOC_Os10g38120	8	K00128 aldehyde dehydrogenase (NAD+) [EC:1.2.1.3] | (RAP-DB) Os02g0646500; Aldehyde dehydrogenase domain containing protein. (A)+ K00128 aldehyde dehydrogenase (NAD+) [EC:1.2.1.3] | (RAP-DB) Os02g0647900; Similar to Fatty aldehyde dehydrogenase 1. (A)+ K00128 aldehyde dehydrogenase (NAD+) [EC:1.2.1.3] | (RAP-DB) Os04g0540600; Aldehyde dehydrogenase domain containing protein. (A)+ K00232 acyl-CoA …	pme0243	1	C5H8O4
Flavone and flavonol biosynthesis	ko00944	0.404106	0.94868	LOC_Os03g55260;LOC_Os10g08540	2	K05280 flavonoid 3'-monooxygenase [EC:1.14.13.21] | (RAP-DB) Os10g0320100; Similar to Flavonoid 3'-monooxygenase (EC 1.14.13.21) (Flavonoid 3'-hydroxylase) (Cytochrome P450 75B2). (A)+ K05280 flavonoid 3'-monooxygenase [EC:1.14.13.21] | (RAP-DB) Os10g0320100; Similar to Flavonoid 3'-monooxygenase (EC 1.14.13.21) (Flavonoid 3'-hydroxylase) (Cytochrome P450 75B2). (A)	mws0059;pmp001127	2	C27H30O16+ C16H12O6
Biosynthesis of various secondary metabolites - part 2	ko00998	0.404106	0.964557	LOC_Os01g13590;LOC_Os01g13600	2	K21568 pinoresinol/lariciresinol reductase [EC:1.23.1.1 1.23.1.2 1.23.1.3 1.23.1.4] | (RAP-DB) Os12g0265100; Similar to Pinoresinol-lariciresinol reductase TH2. (A)+ K21568 pinoresinol/lariciresinol reductase [EC:1.23.1.1 1.23.1.2 1.23.1.3 1.23.1.4] | (RAP-DB) Os12g0263200; Pinoresinol-lariciresinol reductase TH2. (A)	pme0021	1	C9H11NO2
Riboflavin metabolism	ko00740	0.448026	0.448848	LOC_Os11g34720;LOC_Os02g36340;LOC_Os08g37940	3	K14379 tartrate-resistant acid phosphatase type 5 [EC:3.1.3.2] | (RAP-DB) Os11g0549620; Similar to Purple acid phosphatase. (A)+ K14652 3,4-dihydroxy 2-butanone 4-phosphate synthase / GTP cyclohydrolase II [EC:4.1.99.12 3.5.4.25] | (RAP-DB) Os02g0572400; Similar to Riboflavin biosynthesis protein ribA, chloroplast precursor [Includes: GTP cyclohydrolase II (EC 3.5.4.25); 3,4-dihydroxy-2-butanone …	mws0232	1	C17H20N4O6
Lysine degradation	ko00310	0.557385	0.0574687	LOC_Os02g43194;LOC_Os02g43280;LOC_Os04g45720;LOC_Os09g32290;LOC_Os08g30900;LOC_Os09g26880	6	K00128 aldehyde dehydrogenase (NAD+) [EC:1.2.1.3] | (RAP-DB) Os02g0646500; Aldehyde dehydrogenase domain containing protein. (A)+ K00128 aldehyde dehydrogenase (NAD+) [EC:1.2.1.3] | (RAP-DB) Os02g0647900; Similar to Fatty aldehyde dehydrogenase 1. (A)+ K00128 aldehyde dehydrogenase (NAD+) [EC:1.2.1.3] | (RAP-DB) Os04g0540600; Aldehyde dehydrogenase domain containing protein. (A)+ K00306 sarcosine…	pme2589;Zmyn000247;pme1841;Rfmb319;mws1346;pme0243	6	C6H8O5+ C5H8O5+ C5H14N2+ C6H11NO2+ C6H11NO4+ C5H8O4
Phosphonate and phosphinate metabolism	ko00440	0.604144	0.591592	LOC_Os08g06450	1	K00968 choline-phosphate cytidylyltransferase [EC:2.7.7.15] | (RAP-DB) Os10g0578900; Similar to CTP:phosphorylcholine cytidylyltransferase (EC 2.7.7.15). (A)	pmb0302	1	C2H8NO3P
Ascorbate and aldarate metabolism	ko00053	0.623693	0.120777	LOC_Os03g55070;LOC_Os02g43194;LOC_Os02g43280;LOC_Os04g45720;LOC_Os09g20090;LOC_Os06g36560;LOC_Os09g26880	7	K00012 UDPglucose 6-dehydrogenase [EC:1.1.1.22] | (RAP-DB) Os03g0757900; Similar to UDP-glucose 6-dehydrogenase (EC 1.1.1.22) (UDP-Glc dehydrogenase) (UDP-GlcDH) (UDPGDH). (A)+ K00128 aldehyde dehydrogenase (NAD+) [EC:1.2.1.3] | (RAP-DB) Os02g0646500; Aldehyde dehydrogenase domain containing protein. (A)+ K00128 aldehyde dehydrogenase (NAD+) [EC:1.2.1.3] | (RAP-DB) Os02g0647900; Similar to Fatty …	MA10039492;Hmfn000531;mws4175;pme0516	4	C6H6O6+ C6H8O6+ C6H8O6+ C6H12O6
Pyrimidine metabolism	ko00240	0.637652	0.0574687	LOC_Os02g50350;LOC_Os05g33630;LOC_Os05g11840;LOC_Os05g49770;LOC_Os06g03720;LOC_Os02g53790;LOC_Os07g43170	7	K00207 dihydropyrimidine dehydrogenase (NADP+) [EC:1.3.1.2] | (RAP-DB) Os02g0736400; Aldolase-type TIM barrel domain containing protein. (A)+ K01240 uridine nucleosidase [EC:3.2.2.3] | (RAP-DB) Os08g0557900; Inosine/uridine-preferring nucleoside hydrolase domain containing protein. (A)+ K01489 cytidine deaminase [EC:3.5.4.5] | (RAP-DB) Os01g0712700; CMP/dCMP deaminase, zinc-binding domain contain…	pme3174;pme3732;Lmgn000160;mws0248;mws0255;pmb2507	6	C9H14N3O8P+ C9H13N3O5+ C4H8N2O3+ C9H12N2O6+ C4H5N3O+ C5H11O7P
Inositol phosphate metabolism	ko00562	0.637652	0.591592	LOC_Os06g36560;LOC_Os03g24160;LOC_Os09g28060;LOC_Os02g26720;LOC_Os02g32370;LOC_Os01g01190;LOC_Os03g60370	7	K00469 inositol oxygenase [EC:1.13.99.1] | (RAP-DB) Os06g0561000; Similar to Myo-inositol oxygenase. (A)+ K00889 1-phosphatidylinositol-4-phosphate 5-kinase [EC:2.7.1.68] | (RAP-DB) Os03g0356582; Phosphatidylinositol-4-phosphate 5-kinase, core domain containing protein. (A)+ K00889 1-phosphatidylinositol-4-phosphate 5-kinase [EC:2.7.1.68] | (RAP-DB) Os03g0705300; Similar to 4,5 PIP kinase (Phosph…	pme0516	1	C6H12O6
Fatty acid biosynthesis	ko00061	0.651519	0.484142	LOC_Os11g06880;LOC_Os03g30950;LOC_Os03g53010;LOC_Os06g30780;LOC_Os08g10010	5	K01897 long-chain acyl-CoA synthetase [EC:6.2.1.3] | (RAP-DB) Os11g0169800; Similar to Long-chain-fatty-acid--CoA ligase 4 (EC 6.2.1.3) (Long-chain acyl-CoA synthetase 4) (LACS 4). (A)+ K03921 acyl-[acyl-carrier-protein] desaturase [EC:1.14.19.2 1.14.19.11 1.14.19.26] | (RAP-DB) Os03g0423300; Similar to Stearoyl-acyl carrier protein desaturse (EC 1.14.99.6) (Fragment). (A)+ K03921 acyl-[acyl-carr…	pmb2640;mws0361	2	C12H24O2+ C16H30O2
Phosphatidylinositol signaling system	ko04070	0.65384	0.257143	LOC_Os03g24160;LOC_Os09g28060;LOC_Os04g54200;LOC_Os02g26720;LOC_Os02g32370;LOC_Os03g20370;LOC_Os03g59770;LOC_Os07g12240;LOC_Os11g38780	9	K00889 1-phosphatidylinositol-4-phosphate 5-kinase [EC:2.7.1.68] | (RAP-DB) Os03g0356582; Phosphatidylinositol-4-phosphate 5-kinase, core domain containing protein. (A)+ K00889 1-phosphatidylinositol-4-phosphate 5-kinase [EC:2.7.1.68] | (RAP-DB) Os03g0705300; Similar to 4,5 PIP kinase (Phosphatidylinositol-4-phosphate 5-kinase family protein). (A)+ K00901 diacylglycerol kinase (ATP) [EC:2.7.1.107…	pme0516	1	C6H12O6
Isoquinoline alkaloid biosynthesis	ko00950	0.659654	0.697749	LOC_Os02g19924;LOC_Os08g04540;LOC_Os10g26110	3	K00815 tyrosine aminotransferase [EC:2.6.1.5] | (RAP-DB) Os02g0302200; Similar to aminotransferase family protein. (A)+ K01593 aromatic-L-amino-acid/L-tryptophan decarboxylase [EC:4.1.1.28 4.1.1.105] | (RAP-DB) Os08g0140300; Aromatic L-amino acid decarboxylase (AADC), Senescence-induced serotonin biosynthesis (A)+ K01593 aromatic-L-amino-acid/L-tryptophan decarboxylase [EC:4.1.1.28 4.1.1.105] | (…	Hmgn001653	1	C7H6O3
Tropane, piperidine and pyridine alkaloid biosynthesis	ko00960	0.671168	0.0103611	LOC_Os02g19924;LOC_Os01g70540;LOC_Os05g04870;LOC_Os11g25220	4	K00815 tyrosine aminotransferase [EC:2.6.1.5] | (RAP-DB) Os02g0302200; Similar to aminotransferase family protein. (A)+ K08081 tropinone reductase I [EC:1.1.1.206] | (RAP-DB) Os01g0930900; Similar to Short chain alcohol dehydrogenase-like. (A)+ K08081 tropinone reductase I [EC:1.1.1.206] | (RAP-DB) Os11g0443700; Similar to Short chain alcohol dehydrogenase-like. (A)+ K08081 tropinone reductase I …	pme0021;pmb0782;Rfmb319;mws0258;Lmrn003000;pme1841	6	C9H11NO2+ C5H11N+ C6H11NO2+ C6H13NO2+ C9H10O3+ C5H14N2
Glyoxylate and dicarboxylate metabolism	ko00630	0.677237	0.986136	LOC_Os12g43630;LOC_Os06g29220;LOC_Os02g49130;LOC_Os07g34520;LOC_Os12g08760;LOC_Os04g40990;LOC_Os03g50490;LOC_Os04g53210;LOC_Os07g42430	9	K00026 malate dehydrogenase [EC:1.1.1.37] | (RAP-DB) Os12g0632700; Malate dehydrogenase, glyoxysomal precursor (EC 1.1.1.37). (A)+ K00122 formate dehydrogenase [EC:1.17.1.9] | (RAP-DB) Os06g0486900; Similar to Formate dehydrogenase, mitochondrial precursor (EC 1.2.1.2) (NAD- dependent formate dehydrogenase) (FDH). (A)+ K01637 isocitrate lyase [EC:4.1.3.1] | (RAP-DB) Os07g0529000; Similar to Isoci…	pme0010	1	C3H7NO3
Glucosinolate biosynthesis	ko00966	0.677859	0.0829359	LOC_Os03g01600	1	K00826 branched-chain amino acid aminotransferase [EC:2.6.1.42] | (RAP-DB) Os03g0106400; Similar to Branched-chain-amino-acid aminotransferase 5, chloroplast precursor (EC 2.6.1.42) (Atbcat-5). (A)	mws0227;Lmbn001718;pme0021;mws0256;mws0258	5	C6H13NO2+ C6H10O3+ C9H11NO2+ C5H11NO2+ C6H13NO2
Ubiquinone and other terpenoid-quinone biosynthesis	ko00130	0.696965	0.382356	LOC_Os02g07160;LOC_Os01g60450;LOC_Os02g19924;LOC_Os08g34790;LOC_Os05g04660	5	K00457 4-hydroxyphenylpyruvate dioxygenase [EC:1.13.11.27] | (RAP-DB) Os02g0168100; Similar to 4-hydroxyphenylpyruvate dioxygenase. (A)+ K00487 trans-cinnamate 4-monooxygenase [EC:1.14.13.11] | (RAP-DB) Os05g0320700; Similar to Cytochrome P450. (A)+ K00815 tyrosine aminotransferase [EC:2.6.1.5] | (RAP-DB) Os02g0302200; Similar to aminotransferase family protein. (A)+ K01904 4-coumarate--CoA ligas…	mws0749;MA10107783	2	C7H6O3+ C10H8O5
Propanoate metabolism	ko00640	0.715674	0.448848	LOC_Os02g01510;LOC_Os12g08260;LOC_Os06g23870	3	K00016 L-lactate dehydrogenase [EC:1.1.1.27] | (RAP-DB) Os02g0105400; Similar to L-lactate dehydrogenase A (EC 1.1.1.27) (LDH-A). (A)+ K00166 2-oxoisovalerate dehydrogenase E1 component alpha subunit [EC:1.2.4.4] | (RAP-DB) Os12g0183100; Similar to Branched chain alpha-keto acid dehydrogenase E1-alpha subunit (Fragment). (A)+ K00232 acyl-CoA oxidase [EC:1.3.3.6] | (RAP-DB) Os06g0347100; Similar t…	mws0206	1	C4H8O3
Monobactam biosynthesis	ko00261	0.737859	0.109273	LOC_Os03g63330	1	K00928 aspartate kinase [EC:2.7.2.4] | (RAP-DB) Os03g0850400; Similar to Aspartokinase. (A)	pme0010;mws0260;mws0219	3	C3H7NO3+ C6H14N4O2+ C4H7NO4
Nicotinate and nicotinamide metabolism	ko00760	0.756535	0.569873	LOC_Os04g35620;LOC_Os05g33630	2	K00858 NAD+ kinase [EC:2.7.1.23] | (RAP-DB) Os11g0191400; ATP-NAD kinase, PpnK-type, all-beta domain containing protein. (A)+ K01240 uridine nucleosidase [EC:3.2.2.3] | (RAP-DB) Os08g0557900; Inosine/uridine-preferring nucleoside hydrolase domain containing protein. (A)	mws0219;mws0133;pme3011	3	C4H7NO4+ C6H6N2O+ C4H9NO2
Arginine biosynthesis	ko00220	0.76428	0.7768	LOC_Os10g25130;LOC_Os10g25140;LOC_Os03g50490	3	K00814 alanine transaminase [EC:2.6.1.2] | (RAP-DB) Os03g0183600; Similar to Alanine aminotransferase. (A)+ K00814 alanine transaminase [EC:2.6.1.2] | (RAP-DB) Os10g0390600; Similar to Alanine aminotransferase 2 (EC 2.6.1.2) (GPT) (Glutamic--pyruvic transaminase 2) (Glutamic--alanine transaminase 2) (ALAAT-2). (A)+ K01915 glutamine synthetase [EC:6.3.1.2] | (RAP-DB) Os03g0712800; Similar to Gluta…	mws0260;mws0219	2	C6H14N4O2+ C4H7NO4
Carbon fixation in photosynthetic organisms	ko00710	0.789833	0.878423	LOC_Os12g43630;LOC_Os01g54030;LOC_Os04g19740;LOC_Os10g25130;LOC_Os10g25140;LOC_Os06g45710;LOC_Os01g55350	7	K00026 malate dehydrogenase [EC:1.1.1.37] | (RAP-DB) Os12g0632700; Malate dehydrogenase, glyoxysomal precursor (EC 1.1.1.37). (A)+ K00029 malate dehydrogenase (oxaloacetate-decarboxylating)(NADP+) [EC:1.1.1.40] | (RAP-DB) Os01g0743500; Cytosolic NADP malic enzyme. (A)+ K00615 transketolase [EC:2.2.1.1] | (RAP-DB) Os04g0266900; Transketolase C-terminal-like domain containing protein. (A)+ K00814 a…	mws0219	1	C4H7NO4
Lysine biosynthesis	ko00300	0.807589	0.178785	LOC_Os03g63330	1	K00928 aspartate kinase [EC:2.7.2.4] | (RAP-DB) Os03g0850400; Similar to Aspartokinase. (A)	pme2589;mws0219;mws1346	3	C6H8O5+ C4H7NO4+ C6H11NO4
Sulfur metabolism	ko00920	0.818338	0.273123	LOC_Os12g25630;LOC_Os01g52260;LOC_Os01g68770	3	K00387 sulfite oxidase [EC:1.8.3.1] | (RAP-DB) Os12g0442800; Similar to Sulfite oxidase (EC 1.8.3.1) (Moco containig protein AtMCP) (At-SO) (AtSOX). (A)+ K00640 serine O-acetyltransferase [EC:2.3.1.30] | (RAP-DB) Os05g0533500; Similar to Serine acetyltransferase. (A)+ K17285 selenium-binding protein 1 | (RAP-DB) Os01g0916400; Similar to Selenium binding protein. (A)	pme0010;pme0195	2	C3H7NO3+ C3H7NO2S
Galactose metabolism	ko00052	0.825715	0.635686	LOC_Os01g09460;LOC_Os04g39420;LOC_Os06g46340;LOC_Os04g33740;LOC_Os03g59430;LOC_Os03g20120	6	K00844 hexokinase [EC:2.7.1.1] | (RAP-DB) Os01g0190400, HXK8, HEXOKINASE-8; Similar to Hexokinase. (A)+ K00850 6-phosphofructokinase 1 [EC:2.7.1.11] | (RAP-DB) Os04g0469500; Similar to OSIGBa0124N08.2 protein. (A)+ K01187 alpha-glucosidase [EC:3.2.1.20] | (RAP-DB) Os06g0676700; Similar to High pI alpha-glucosidase. (A)+ K01193 beta-fructofuranosidase [EC:3.2.1.26] | (RAP-DB) Os04g0413500, GRAIN__…	pmf0139;pme0516;mws4170	3	C6H12O6+ C6H12O6+ C6H12O6
Tyrosine metabolism	ko00350	0.832111	0.7768	LOC_Os02g07160;LOC_Os02g19924;LOC_Os08g04540;LOC_Os10g26110	4	K00457 4-hydroxyphenylpyruvate dioxygenase [EC:1.13.11.27] | (RAP-DB) Os02g0168100; Similar to 4-hydroxyphenylpyruvate dioxygenase. (A)+ K00815 tyrosine aminotransferase [EC:2.6.1.5] | (RAP-DB) Os02g0302200; Similar to aminotransferase family protein. (A)+ K01593 aromatic-L-amino-acid/L-tryptophan decarboxylase [EC:4.1.1.28 4.1.1.105] | (RAP-DB) Os08g0140300; Aromatic L-amino acid decarboxylase (…	mws0180;Lmbn001981	2	C7H6O4+ C7H6O3
ABC transporters	ko02010	0.874567	0.00104801	LOC_Os01g61940;LOC_Os02g01820;LOC_Os02g11960;LOC_Os04g54930;LOC_Os05g31910;LOC_Os06g30730;LOC_Os08g43120;LOC_Os06g36650	8	K05658 ATP-binding cassette, subfamily B (MDR/TAP), member 1 [EC:3.6.3.44] | (RAP-DB) Os01g0695700; Similar to MDR-like ABC transporter. (A)+ K05658 ATP-binding cassette, subfamily B (MDR/TAP), member 1 [EC:3.6.3.44] | (RAP-DB) Os01g0695700; Similar to MDR-like ABC transporter. (A)+ K05658 ATP-binding cassette, subfamily B (MDR/TAP), member 1 [EC:3.6.3.44] | (RAP-DB) Os01g0534700; ABC transporter…	pme0010;pme2755;pme0230;pme1086;mws0258;mws0248;pme0021;mws0232;mws0227;mws0219;pme0516;pme0006;mws0260;pme3732;mws4170;mws0256;pmb0302;pmb0484	18	C3H7NO3+ C8H15NO6+ C10H13N5O4+ C10H17N3O6S+ C6H13NO2+ C9H12N2O6+ C9H11NO2+ C17H20N4O6+ C6H13NO2+ C4H7NO4+ C6H12O6+ C5H9NO2+ C6H14N4O2+ C9H13N3O5+ C6H12O6+ C5H11NO2+ C2H8NO3P+ C5H13NO
Folate biosynthesis	ko00790	0.879895	0.257143	LOC_Os02g36340;LOC_Os09g38777	2	K14652 3,4-dihydroxy 2-butanone 4-phosphate synthase / GTP cyclohydrolase II [EC:4.1.99.12 3.5.4.25] | (RAP-DB) Os02g0572400; Similar to Riboflavin biosynthesis protein ribA, chloroplast precursor [Includes: GTP cyclohydrolase II (EC 3.5.4.25); 3,4-dihydroxy-2-butanone 4- phosphate synthase (DHBP synthase)]. (A)+ K15631 molybdenum cofactor sulfurtransferase [EC:2.8.1.9] | (RAP-DB) Os06g0670000; S…	mws0749	1	C7H6O3
Valine, leucine and isoleucine biosynthesis	ko00290	0.89637	0.219932	LOC_Os03g01600	1	K00826 branched-chain amino acid aminotransferase [EC:2.6.1.42] | (RAP-DB) Os03g0106400; Similar to Branched-chain-amino-acid aminotransferase 5, chloroplast precursor (EC 2.6.1.42) (Atbcat-5). (A)	mws0256;mws0258;mws0227;Lmbn000216;Lmbn001718	5	C5H11NO2+ C6H13NO2+ C6H13NO2+ C5H8O5+ C6H10O3
Phenylalanine, tyrosine and tryptophan biosynthesis	ko00400	0.897994	0.822784	LOC_Os02g19924;LOC_Os09g08130;LOC_Os04g38950;LOC_Os04g33390	4	K00815 tyrosine aminotransferase [EC:2.6.1.5] | (RAP-DB) Os02g0302200; Similar to aminotransferase family protein. (A)+ K01609 indole-3-glycerol phosphate synthase [EC:4.1.1.48] | (RAP-DB) Os09g0255400; Similar to Indole-3-glycerol phosphate synthase, chloroplast precursor (EC 4.1.1.48) (IGPS). (A)+ K01658 anthranilate synthase component II [EC:4.1.3.27] | (RAP-DB) Os04g0463500; Similar to Anthra…	mws0154;pme0021	2	C7H10O5+ C9H11NO2
2-Oxocarboxylic acid metabolism	ko01210	0.910408	0.312122	LOC_Os10g25130;LOC_Os10g25140;LOC_Os03g01600;LOC_Os03g63330	4	K00814 alanine transaminase [EC:2.6.1.2] | (RAP-DB) Os03g0183600; Similar to Alanine aminotransferase. (A)+ K00814 alanine transaminase [EC:2.6.1.2] | (RAP-DB) Os10g0390600; Similar to Alanine aminotransferase 2 (EC 2.6.1.2) (GPT) (Glutamic--pyruvic transaminase 2) (Glutamic--alanine transaminase 2) (ALAAT-2). (A)+ K00826 branched-chain amino acid aminotransferase [EC:2.6.1.42] | (RAP-DB) Os03g01…	Lmbn000216;pme2589;mws0256;mws0258;mws0219;mws0227;mws1346;Lmbn001718;pme0021	9	C5H8O5+ C6H8O5+ C5H11NO2+ C6H13NO2+ C4H7NO4+ C6H13NO2+ C6H11NO4+ C6H10O3+ C9H11NO2
Glycine, serine and threonine metabolism	ko00260	0.918147	0.121993	LOC_Os09g32290;LOC_Os03g21960;LOC_Os05g39770;LOC_Os03g63330;LOC_Os09g26880;LOC_Os03g21260	6	K00306 sarcosine oxidase / L-pipecolate oxidase [EC:1.5.3.1 1.5.3.7] | (RAP-DB) Os09g0498500; NAD-binding site containing protein. (A)+ K00827 alanine-glyoxylate transaminase / (R)-3-amino-2-methylpropionate-pyruvate transaminase [EC:2.6.1.44 2.6.1.40] | (RAP-DB) Os03g0338000; Similar to alanine--glyoxylate aminotransferase 2. (A)+ K00827 alanine-glyoxylate transaminase / (R)-3-amino-2-methylprop…	pme0010;pme3033;mws0219;pmb0484;pme0195	5	C3H7NO3+ C4H9NO2+ C4H7NO4+ C5H13NO+ C3H7NO2S
Glycolysis / Gluconeogenesis	ko00010	0.925088	0.835088	LOC_Os02g01510;LOC_Os02g43194;LOC_Os02g43280;LOC_Os04g45720;LOC_Os06g13720;LOC_Os01g09460;LOC_Os04g39420;LOC_Os06g45710;LOC_Os10g33980;LOC_Os03g60370;LOC_Os09g26880;LOC_Os03g21260	12	K00016 L-lactate dehydrogenase [EC:1.1.1.27] | (RAP-DB) Os02g0105400; Similar to L-lactate dehydrogenase A (EC 1.1.1.27) (LDH-A). (A)+ K00128 aldehyde dehydrogenase (NAD+) [EC:1.2.1.3] | (RAP-DB) Os02g0646500; Aldehyde dehydrogenase domain containing protein. (A)+ K00128 aldehyde dehydrogenase (NAD+) [EC:1.2.1.3] | (RAP-DB) Os02g0647900; Similar to Fatty aldehyde dehydrogenase 1. (A)+ K00128 alde…	mws4170	1	C6H12O6
Cyanoamino acid metabolism	ko00460	0.95749	0.0103611	LOC_Os06g46940;LOC_Os04g43380;LOC_Os04g43400;LOC_Os07g46280	4	K01188 beta-glucosidase [EC:3.2.1.21] | (RAP-DB) Os10g0323500; Similar to Beta-glucosidase. (A)+ K05350 beta-glucosidase [EC:3.2.1.21] | (RAP-DB) Os04g0513900; Glycoside hydrolase, family 1 protein. (A)+ K05350 beta-glucosidase [EC:3.2.1.21] | (RAP-DB) Os04g0513700; Similar to Beta-glucosidase 16. (A)+ K05350 beta-glucosidase [EC:3.2.1.21] | (RAP-DB) Os01g0508000; Similar to Beta-glucosidase. (A)	mws0256;mws0258;pme0010;pme0195;pme0021;mws0219	6	C5H11NO2+ C6H13NO2+ C3H7NO3+ C3H7NO2S+ C9H11NO2+ C4H7NO4
Pentose phosphate pathway	ko00030	0.965787	0.256796	LOC_Os04g19740;LOC_Os04g39420;LOC_Os03g30300	3	K00615 transketolase [EC:2.2.1.1] | (RAP-DB) Os04g0266900; Transketolase C-terminal-like domain containing protein. (A)+ K00850 6-phosphofructokinase 1 [EC:2.7.1.11] | (RAP-DB) Os04g0469500; Similar to OSIGBa0124N08.2 protein. (A)+ K01057 6-phosphogluconolactonase [EC:3.1.1.31] | (RAP-DB) Os03g0416500; 6-phosphogluconolactonase domain containing protein. (A)	mws4170;mws0863;pmb2507	3	C6H12O6+ C5H11O7P+ C5H11O7P
Butanoate metabolism	ko00650	0.980141	0.910487	LOC_Os03g13300	1	K01580 glutamate decarboxylase [EC:4.1.1.15] | (RAP-DB) Os03g0236200; Similar to Glutamate decarboxylase isozyme 3 (EC 4.1.1.15). (A)	pme3011	1	C4H9NO2
Carbon metabolism	ko01200	0.989767	0.942023	LOC_Os12g43630;LOC_Os01g54030;LOC_Os06g29220;LOC_Os06g13720;LOC_Os06g23870;LOC_Os04g19740;LOC_Os01g52260;LOC_Os10g25130;LOC_Os10g25140;LOC_Os01g09460;LOC_Os04g39420;LOC_Os06g45710;LOC_Os03g30300;LOC_Os01g55350;LOC_Os02g49130;LOC_Os07g34520;LOC_Os12g08760;LOC_Os04g40990;LOC_Os04g53210;LOC_Os07g42430;LOC_Os03g21260	21	K00026 malate dehydrogenase [EC:1.1.1.37] | (RAP-DB) Os12g0632700; Malate dehydrogenase, glyoxysomal precursor (EC 1.1.1.37). (A)+ K00029 malate dehydrogenase (oxaloacetate-decarboxylating)(NADP+) [EC:1.1.1.40] | (RAP-DB) Os01g0743500; Cytosolic NADP malic enzyme. (A)+ K00122 formate dehydrogenase [EC:1.17.1.9] | (RAP-DB) Os06g0486900; Similar to Formate dehydrogenase, mitochondrial precursor (EC…	pme0195;pme0010;mws0219	3	C3H7NO2S+ C3H7NO3+ C4H7NO4
Biosynthesis of amino acids	ko01230	0.991955	0.13837	LOC_Os04g19740;LOC_Os01g52260;LOC_Os10g25130;LOC_Os10g25140;LOC_Os03g01600;LOC_Os04g39420;LOC_Os06g45710;LOC_Os03g63330;LOC_Os09g08130;LOC_Os04g38950;LOC_Os03g50490;LOC_Os03g18130;LOC_Os03g58170;LOC_Os04g58280;LOC_Os04g33390;LOC_Os01g62900;LOC_Os05g38150;LOC_Os03g21260	18	K00615 transketolase [EC:2.2.1.1] | (RAP-DB) Os04g0266900; Transketolase C-terminal-like domain containing protein. (A)+ K00640 serine O-acetyltransferase [EC:2.3.1.30] | (RAP-DB) Os05g0533500; Similar to Serine acetyltransferase. (A)+ K00814 alanine transaminase [EC:2.6.1.2] | (RAP-DB) Os03g0183600; Similar to Alanine aminotransferase. (A)+ K00814 alanine transaminase [EC:2.6.1.2] | (RAP-DB) Os1…	pme0010;mws0154;mws0258;pme0021;mws0227;mws0219;pme2589;pme0006;Lmbn000216;mws0260;mws0256;pma2987;Lmbn001718;mws1346;pme0195	15	C3H7NO3+ C7H10O5+ C6H13NO2+ C9H11NO2+ C6H13NO2+ C4H7NO4+ C6H8O5+ C5H9NO2+ C5H8O5+ C6H14N4O2+ C5H11NO2+ C6H11N3O+ C6H10O3+ C6H11NO4+ C3H7NO2S
Purine metabolism	ko00230	0.9984	0.960501	LOC_Os07g30150;LOC_Os05g06920;LOC_Os07g49270;LOC_Os06g03720	4	K00759 adenine phosphoribosyltransferase [EC:2.4.2.7] | (RAP-DB) Os07g0484800; Similar to Adenine phosphoribosyltransferase (EC 2.4.2.7)-like protein. (A)+ K00951 GTP pyrophosphokinase [EC:2.7.6.5] | (RAP-DB) Os05g0161500; RelA/SpoT domain containing protein. (A)+ K01490 AMP deaminase [EC:3.5.4.6] | (RAP-DB) Os07g0693500; Similar to AMP deaminase 2 (EC 3.5.4.6) (AMP deaminase isoform L). Splice i…	pme0230;mws0884	2	C10H13N5O4+ C10H12N5O6P
Aminoacyl-tRNA biosynthesis	ko00970	0.999523	0.0293019	LOC_Os11g06900	1	K02433 aspartyl-tRNA(Asn)/glutamyl-tRNA(Gln) amidotransferase subunit A [EC:6.3.5.6 6.3.5.7] | (RAP-DB) Os04g0643200; Amidase family protein. (A)	mws0258;mws0256;pme0010;mws0260;pme0006;pme0195;pme0021;mws0219;mws0227	9	C6H13NO2+ C5H11NO2+ C3H7NO3+ C6H14N4O2+ C5H9NO2+ C3H7NO2S+ C9H11NO2+ C4H7NO4+ C6H13NO2
