# Supplementary material for: Combined transcriptome and metabolome reveal glutathione metabolism plays a critical role in resistance to salinity in rice landraces HD961
Source: Front Plant Sci. 2022 Sep 7;13:952595. doi: 10.3389/fpls.2022.952595 (PMC9490218; doi:10.3389/fpls.2022.952595)
Supplement: Supplementary file 1 [file Data_Sheet_1.ZIP › Supplementary files/Table S16.xlsx]

## Sheet: Sheet1
Table S16 Integrative analysis between transcriptome and metabolome in the group 9311_0_vs_60.
#Kegg_pathway	ko_id	P-value_gene	P-value_meta	gene ID	gene Count	gene Annotation	meta ID	meta Count	meta Annotation
Biosynthesis of amino acids	ko01230	0.998481	0.000782019	LOC_Os04g19740;LOC_Os01g53680;LOC_Os03g21260	3	K00615 transketolase [EC:2.2.1.1] | (RAP-DB) Os04g0266900; Transketolase C-terminal-like domain containing protein. (A)+ K00850 6-phosphofructokinase 1 [EC:2.7.1.11] | (RAP-DB) Os05g0524400; Phosphofructokinase family protein. (A)+ K15633 2,3-bisphosphoglycerate-independent phosphoglycerate mutase [EC:5.4.2.12] | (RAP-DB) Os03g0330200; 2,3-bisphosphoglycerate-independent phosphoglycerate mutase (…	Lmbn001718;mws0258;Zmgn000447;pme0006;pme2527;mws1346;Lmbn001754;mws0260;mws2125;mws0001;mws0154;pmb3101;mws0227;mws0256;Lmbn000216;mws0282;pme0278;Zmyn000155;pme0021;pme0195	20	C6H10O3+ C6H13NO2+ C3H7O7P+ C5H9NO2+ C5H12N2O2+ C6H11NO4+ C7H12O5+ C6H14N4O2+ C3H5O6P+ C4H8N2O3+ C7H10O5+ C7H12O5+ C6H13NO2+ C5H11NO2+ C5H8O5+ C11H12N2O2+ C7H14N2O4+ C7H14N2O3+ C9H11NO2+ C3H7NO2S
Valine, leucine and isoleucine degradation	ko00280	0.621136	0.00346009	LOC_Os02g49720;LOC_Os03g21960	2	K00128 aldehyde dehydrogenase (NAD+) [EC:1.2.1.3] | (RAP-DB) Os06g0270900; Similar to RF2 (EC 1.2.1.3) (T cytoplasm male sterility restorer factor 2). (A)+ K00827 alanine-glyoxylate transaminase / (R)-3-amino-2-methylpropionate-pyruvate transaminase [EC:2.6.1.44 2.6.1.40] | (RAP-DB) Os03g0338000; Similar to alanine--glyoxylate aminotransferase 2. (A)	Lmbn001718;mws0227;mws0147;mws0256;mws0258	5	C6H10O3+ C6H13NO2+ C5H10O3+ C5H11NO2+ C6H13NO2
Aminoacyl-tRNA biosynthesis	ko00970	0.930507	0.0184919	LOC_Os07g15440	1	K01872 alanyl-tRNA synthetase [EC:6.1.1.7] | (RAP-DB) Os10g0182000; Similar to Alanyl-tRNA synthetase, mitochondrial precursor (EC 6.1.1.7) (Alanine--tRNA ligase) (AlaRS). (A)	pme0006;mws0001;mws0258;pme0021;pme0195;mws0227;mws0256;mws0260;mws0282	9	C5H9NO2+ C4H8N2O3+ C6H13NO2+ C9H11NO2+ C3H7NO2S+ C6H13NO2+ C5H11NO2+ C6H14N4O2+ C11H12N2O2
Cyanoamino acid metabolism	ko00460	0.14579	0.0390332	LOC_Os01g59819;LOC_Os04g39864;LOC_Os06g21570;LOC_Os09g31410;LOC_Os03g53790	5	K01188 beta-glucosidase [EC:3.2.1.21] | (RAP-DB) Os01g0930800; Glycoside hydrolase, family 1 protein. (A)+ K01188 beta-glucosidase [EC:3.2.1.21] | (RAP-DB) Os04g0474900, TAGG1, TUBERONIC_ACID_GLUCOSIDE_HYDROLYZING_BETA-GLUCOSIDASE_1; Similar to Cyanogenic beta-glucosidase precursor (EC 3.2.1.21) (Linamarase) (Fragment). (A)+ K01188 beta-glucosidase [EC:3.2.1.21] | (RAP-DB) Os06g0320200; Similar t…	mws0256;mws0258;mws0001;pme0021;pme0195	5	C5H11NO2+ C6H13NO2+ C4H8N2O3+ C9H11NO2+ C3H7NO2S
Tropane, piperidine and pyridine alkaloid biosynthesis	ko00960	0.486109	0.0390332	LOC_Os04g04950;LOC_Os05g04870	2	K00276 primary-amine oxidase [EC:1.4.3.21] | (RAP-DB) Os04g0136200; Similar to OSIGBa0106G07.12 protein. (A)+ K08081 tropinone reductase I [EC:1.1.1.206] | (RAP-DB) Os11g0443700; Similar to Short chain alcohol dehydrogenase-like. (A)	Rfmb319;mws0258;pme1841;pmb0782;pme0021	5	C6H11NO2+ C6H13NO2+ C5H14N2+ C5H11N+ C9H11NO2
Arginine and proline metabolism	ko00330	0.564814	0.0418265	LOC_Os02g49720;LOC_Os03g30290;LOC_Os09g25620	3	K00128 aldehyde dehydrogenase (NAD+) [EC:1.2.1.3] | (RAP-DB) Os06g0270900; Similar to RF2 (EC 1.2.1.3) (T cytoplasm male sterility restorer factor 2). (A)+ K01426 amidase [EC:3.5.1.4] | (RAP-DB) Os04g0117900; Amidase family protein. (A)+ K01611 S-adenosylmethionine decarboxylase [EC:4.1.1.50] | (RAP-DB) Os09g0424300; S-adenosylmethionine decarboxylase. (A)	Lmlp003161;pme3011;mws0260;pme2527;pme0006;pme0295	6	C14H20N2O3+ C4H9NO2+ C6H14N4O2+ C5H12N2O2+ C5H9NO2+ C6H11NO3
Lysine degradation	ko00310	0.888812	0.0418265	LOC_Os02g49720	1	K00128 aldehyde dehydrogenase (NAD+) [EC:1.2.1.3] | (RAP-DB) Os06g0270900; Similar to RF2 (EC 1.2.1.3) (T cytoplasm male sterility restorer factor 2). (A)	pme1841;mws1346;pme0243;Rfmb319;pme0122;Zmyn000247	6	C5H14N2+ C6H11NO4+ C5H8O4+ C6H11NO2+ C8H16N2O3+ C5H8O5
Metabolic pathways	ko01100	0.0349664	0.0631562	LOC_Os01g62860;LOC_Os05g38230;LOC_Os12g25690;LOC_Os01g54030;LOC_Os03g53690;LOC_Os02g49720;LOC_Os06g13720;LOC_Os04g04950;LOC_Os06g01490;LOC_Os06g46500;LOC_Os07g32660;LOC_Os01g73220;LOC_Os02g14160;LOC_Os02g14430;LOC_Os02g14440;LOC_Os03g22020;LOC_Os01g15830;LOC_Os04g59200;LOC_Os05g04380;LOC_Os05g41990;LOC_Os06g33100;LOC_Os07g48040;LOC_Os07g48050;LOC_Os01g36240;LOC_Os08g42030;LOC_Os09g29490;LOC_Os08g…	136	K00002 alcohol dehydrogenase (NADP+) [EC:1.1.1.2] | (RAP-DB) Os01g0847600, ALDO-KETO_REDUCTASE_1, ARK1, AKR1; Aldo/keto reductase family protein. (A)+ K00002 alcohol dehydrogenase (NADP+) [EC:1.1.1.2] | (RAP-DB) Os05g0456300; Aldose reductase. (A)+ K00012 UDPglucose 6-dehydrogenase [EC:1.1.1.22] | (RAP-DB) Os12g0443500; Similar to UDP-glucose 6-dehydrogenase (EC 1.1.1.22) (UDP-Glc dehydrogenase) …	Lmlp003161;mws0256;mws0884;mws0260;mws0255;Zmgn000447;pme2122;mws0248;pme0195;Lmbn000216;mws0282;mws0001;Lmgp000659;mws0154;pmb3101;pmb0774;mws2125;mws0005;pme0516;pme3207;pme1841;pme2527;pme3732;Rfmb319;mws4175;pme0243;pme1216;pme0040;pme1109;pme0278;Zmyn000155;pme2024;mws4174;mws0853;Lmbn001754;Lmgn000160;pme0122;pme3443;mws0258;pme0021;pme0230;mws0749;mws0227;pme0033;mws0147;pme3011;Lmbn001981…	56	C14H20N2O3+ C5H11NO2+ C10H12N5O6P+ C6H14N4O2+ C4H5N3O+ C3H7O7P+ C5H9N3+ C9H12N2O6+ C3H7NO2S+ C5H8O5+ C11H12N2O2+ C4H8N2O3+ C8H9NO+ C7H10O5+ C7H12O5+ C10H12N2O+ C3H5O6P+ C10H12N2+ C6H12O6+ C6H6O4+ C5H14N2+ C5H12N2O2+ C9H13N3O5+ C6H11NO2+ C6H8O6+ C5H8O4+ C6H5NO2+ C5H5N5+ C5H5N5O+ C7H14N2O4+ C7H14N2O3+ C10H12N2O+ C8H15NO6+ C11H14O4+ C7H12O5+ C4H8N2O3+ C8H16N2O3+ C11H12O4+ C6H13NO2+ C9H11NO2+ C10H13N…
Tryptophan metabolism	ko00380	0.690332	0.121394	LOC_Os02g49720;LOC_Os03g30290;LOC_Os08g01170	3	K00128 aldehyde dehydrogenase (NAD+) [EC:1.2.1.3] | (RAP-DB) Os06g0270900; Similar to RF2 (EC 1.2.1.3) (T cytoplasm male sterility restorer factor 2). (A)+ K01426 amidase [EC:3.5.1.4] | (RAP-DB) Os04g0117900; Amidase family protein. (A)+ K22450 aralkylamine N-acetyltransferase [EC:2.3.1.87] | (RAP-DB) Os08g0102000; Acyl-CoA N-acyltransferase domain containing protein. (A)	mws0282;pmb0818;pmb0774;pme1216;mws0005;pme2024	6	C11H12N2O2+ C11H11NO3+ C10H12N2O+ C6H5NO2+ C10H12N2+ C10H12N2O
Biosynthesis of secondary metabolites	ko01110	0.00785733	0.152577	LOC_Os01g62860;LOC_Os05g38230;LOC_Os03g53690;LOC_Os02g49720;LOC_Os06g13720;LOC_Os09g32570;LOC_Os09g32620;LOC_Os04g04950;LOC_Os01g73220;LOC_Os02g14160;LOC_Os02g14430;LOC_Os02g14440;LOC_Os03g22020;LOC_Os01g15830;LOC_Os04g59200;LOC_Os05g04380;LOC_Os05g41990;LOC_Os06g33100;LOC_Os07g48040;LOC_Os07g48050;LOC_Os01g36240;LOC_Os08g42030;LOC_Os09g29490;LOC_Os08g39850;LOC_Os12g37350;LOC_Os10g28630;LOC_Os04g…	92	K00002 alcohol dehydrogenase (NADP+) [EC:1.1.1.2] | (RAP-DB) Os01g0847600, ALDO-KETO_REDUCTASE_1, ARK1, AKR1; Aldo/keto reductase family protein. (A)+ K00002 alcohol dehydrogenase (NADP+) [EC:1.1.1.2] | (RAP-DB) Os05g0456300; Aldose reductase. (A)+ K00059 3-oxoacyl-[acyl-carrier protein] reductase [EC:1.1.1.100] | (RAP-DB) Os03g0748100; Similar to Short-chain type dehydrogenase/reductase (EC 1.-.…	pme0278;Zmyn000155;mws0256;Lmbn003524;Lmbp000123;mws0853;mws0260;Lmbn001754;mws0258;pme2122;pme3443;Zmgn000447;mws0282;mws0227;mws0749;pme0195;pme0021;mws2125;mws0639;mws0154;pmb3101;mws0001;pme1841;pme0516;mws1346;mws0005;Rfmb319;Lmbn001718;pme2527;pme0006	30	C7H14N2O4+ C7H14N2O3+ C5H11NO2+ C9H16O3+ C6H13NO2S+ C11H14O4+ C6H14N4O2+ C7H12O5+ C6H13NO2+ C5H9N3+ C11H12O4+ C3H7O7P+ C11H12N2O2+ C6H13NO2+ C7H6O3+ C3H7NO2S+ C9H11NO2+ C3H5O6P+ C7H6O4+ C7H10O5+ C7H12O5+ C4H8N2O3+ C5H14N2+ C6H12O6+ C6H11NO4+ C10H12N2+ C6H11NO2+ C6H10O3+ C5H12N2O2+ C5H9NO2
Phosphatidylinositol signaling system	ko04070	0.972908	0.240143	LOC_Os01g59530	1	K02183 calmodulin | (RAP-DB) Os01g0810300, CAM61, CALMODULIN_61; Similar to Calmodulin-like protein. (A)	pme0516	1	C6H12O6
ABC transporters	ko02010	0.567983	0.247792	LOC_Os04g54930;LOC_Os01g24010;LOC_Os06g48060;LOC_Os11g37700	4	K05658 ATP-binding cassette, subfamily B (MDR/TAP), member 1 [EC:3.6.3.44] | (RAP-DB) Os04g0459000; Similar to MDR-like p-glycoprotein. (A)+ K05658 ATP-binding cassette, subfamily B (MDR/TAP), member 1 [EC:7.6.2.2] | (RAP-DB) Os02g0189800; Similar to Felis catus multi-drug resistance related (Fragment). (A)+ K05658 ATP-binding cassette, subfamily B (MDR/TAP), member 1 [EC:3.6.3.44] | (RAP-DB) Os0…	mws0258;pme0006;pme3732;pme2527;mws0256;mws0260;pme0516;mws0227;pme0230;pme0021;mws0248	11	C6H13NO2+ C5H9NO2+ C9H13N3O5+ C5H12N2O2+ C5H11NO2+ C6H14N4O2+ C6H12O6+ C6H13NO2+ C10H13N5O4+ C9H11NO2+ C9H12N2O6
Glycine, serine and threonine metabolism	ko00260	0.440157	0.256972	LOC_Os04g04950;LOC_Os03g21960;LOC_Os08g39300;LOC_Os03g21260	4	K00276 primary-amine oxidase [EC:1.4.3.21] | (RAP-DB) Os04g0136200; Similar to OSIGBa0106G07.12 protein. (A)+ K00827 alanine-glyoxylate transaminase / (R)-3-amino-2-methylpropionate-pyruvate transaminase [EC:2.6.1.44 2.6.1.40] | (RAP-DB) Os03g0338000; Similar to alanine--glyoxylate aminotransferase 2. (A)+ K00830 alanine-glyoxylate transaminase / serine-glyoxylate transaminase / serine-pyruvate t…	pme3033;mws0282;Zmgn000447;pme0195	4	C4H9NO2+ C11H12N2O2+ C3H7O7P+ C3H7NO2S
Pyrimidine metabolism	ko00240	0.760749	0.318882	LOC_Os09g39440;LOC_Os02g53790	2	K01240 uridine nucleosidase [EC:3.2.2.3] | (RAP-DB) Os09g0567900; Inosine/uridine-preferring nucleoside hydrolase domain containing protein. (A)+ K13800 UMP-CMP kinase [EC:2.7.4.14] | (RAP-DB) Os02g0778400; Similar to UMP/CMP kinase a (EC 2.7.1.48). (A)	pme3732;mws0248;Lmgn000160;mws0255	4	C9H13N3O5+ C9H12N2O6+ C4H8N2O3+ C4H5N3O
Glycolysis / Gluconeogenesis	ko00010	0.266249	0.346248	LOC_Os01g62860;LOC_Os05g38230;LOC_Os02g49720;LOC_Os06g13720;LOC_Os01g53680;LOC_Os02g48360;LOC_Os03g53710;LOC_Os03g21260	8	K00002 alcohol dehydrogenase (NADP+) [EC:1.1.1.2] | (RAP-DB) Os01g0847600, ALDO-KETO_REDUCTASE_1, ARK1, AKR1; Aldo/keto reductase family protein. (A)+ K00002 alcohol dehydrogenase (NADP+) [EC:1.1.1.2] | (RAP-DB) Os05g0456300; Aldose reductase. (A)+ K00128 aldehyde dehydrogenase (NAD+) [EC:1.2.1.3] | (RAP-DB) Os06g0270900; Similar to RF2 (EC 1.2.1.3) (T cytoplasm male sterility restorer factor 2).…	mws2125;Zmgn000447	2	C3H5O6P+ C3H7O7P
Pyruvate metabolism	ko00620	0.455885	0.346248	LOC_Os01g54030;LOC_Os02g49720;LOC_Os06g13720;LOC_Os04g40990	4	K00029 malate dehydrogenase (oxaloacetate-decarboxylating)(NADP+) [EC:1.1.1.40] | (RAP-DB) Os01g0743500; Cytosolic NADP malic enzyme. (A)+ K00128 aldehyde dehydrogenase (NAD+) [EC:1.2.1.3] | (RAP-DB) Os06g0270900; Similar to RF2 (EC 1.2.1.3) (T cytoplasm male sterility restorer factor 2). (A)+ K00161 pyruvate dehydrogenase E1 component alpha subunit [EC:1.2.4.1] | (RAP-DB) Os06g0246500; Similar t…	pmb3101;mws2125	2	C7H12O5+ C3H5O6P
Purine metabolism	ko00230	0.987817	0.387266	LOC_Os11g20790	1	K00939 adenylate kinase [EC:2.7.4.3] | (RAP-DB) Os11g0312220; Adenylate kinase B (EC 2.7.4.3) (ATP-AMP transphosphorylase). (A)	mws0884;pme0230;pme1109;pme0033;pme0040	5	C10H12N5O6P+ C10H13N5O4+ C5H5N5O+ C5H4N4O+ C5H5N5
Biotin metabolism	ko00780	0.647408	0.423274	LOC_Os03g53690	1	K00059 3-oxoacyl-[acyl-carrier protein] reductase [EC:1.1.1.100] | (RAP-DB) Os03g0748100; Similar to Short-chain type dehydrogenase/reductase (EC 1.-.-.-). (A)	Zmjn001813	1	C7H12O4
Biosynthesis of various secondary metabolites - part 2	ko00998	0.085317	0.516221	LOC_Os01g01660;LOC_Os01g13610	2	K21568 pinoresinol/lariciresinol reductase [EC:1.23.1.1 1.23.1.2 1.23.1.3 1.23.1.4] | (RAP-DB) Os12g0263200; Pinoresinol-lariciresinol reductase TH2. (A)+ K21568 pinoresinol/lariciresinol reductase [EC:1.23.1.1 1.23.1.2 1.23.1.3 1.23.1.4] | (RAP-DB) Os12g0263200; Pinoresinol-lariciresinol reductase TH2. (A)	mws0282;mws2125;pme0021	3	C11H12N2O2+ C3H5O6P+ C9H11NO2
Pantothenate and CoA biosynthesis	ko00770	0.801901	0.516221	LOC_Os02g49720	1	K00128 aldehyde dehydrogenase (NAD+) [EC:1.2.1.3] | (RAP-DB) Os06g0270900; Similar to RF2 (EC 1.2.1.3) (T cytoplasm male sterility restorer factor 2). (A)	mws0256;Lmgn000160;pme0195	3	C5H11NO2+ C4H8N2O3+ C3H7NO2S
Cysteine and methionine metabolism	ko00270	0.910616	0.516221	LOC_Os10g28630;LOC_Os03g21960;LOC_Os09g25620	3	K00547 homocysteine S-methyltransferase [EC:2.1.1.10] | (RAP-DB) Os10g0422200; Similar to Homocysteine S-methyltransferase 3 (EC 2.1.1.10) (S- methylmethionine:homocysteine methyltransferase 3) (SMM:Hcy S- methyltransferase 3) (ZmHMT-3). (A)+ K00827 alanine-glyoxylate transaminase / (R)-3-amino-2-methylpropionate-pyruvate transaminase [EC:2.6.1.44 2.6.1.40] | (RAP-DB) Os03g0338000; Similar to ala…	pmb0468;pme0195;Zmgn000447	3	C6H11NO3S+ C3H7NO2S+ C3H7O7P
Carbon fixation in photosynthetic organisms	ko00710	0.392286	0.532224	LOC_Os01g54030;LOC_Os04g19740;LOC_Os02g05830;LOC_Os01g19740	4	K00029 malate dehydrogenase (oxaloacetate-decarboxylating)(NADP+) [EC:1.1.1.40] | (RAP-DB) Os01g0743500; Cytosolic NADP malic enzyme. (A)+ K00615 transketolase [EC:2.2.1.1] | (RAP-DB) Os04g0266900; Transketolase C-terminal-like domain containing protein. (A)+ K01602 ribulose-bisphosphate carboxylase small chain [EC:4.1.1.39] | (RAP-DB) Os02g0152400; Similar to Ribulose bisphosphate carboxylase (E…	mws2125;Zmgn000447	2	C3H5O6P+ C3H7O7P
beta-Alanine metabolism	ko00410	0.582698	0.532224	LOC_Os02g49720;LOC_Os04g04950	2	K00128 aldehyde dehydrogenase (NAD+) [EC:1.2.1.3] | (RAP-DB) Os06g0270900; Similar to RF2 (EC 1.2.1.3) (T cytoplasm male sterility restorer factor 2). (A)+ K00276 primary-amine oxidase [EC:1.4.3.21] | (RAP-DB) Os04g0136200; Similar to OSIGBa0106G07.12 protein. (A)	Lmgn000160;pme3011	2	C4H8N2O3+ C4H9NO2
Glycerolipid metabolism	ko00561	0.0867045	0.562771	LOC_Os01g62860;LOC_Os05g38230;LOC_Os02g49720;LOC_Os01g04920;LOC_Os10g35070;LOC_Os01g63580;LOC_Os05g42270	7	K00002 alcohol dehydrogenase (NADP+) [EC:1.1.1.2] | (RAP-DB) Os01g0847600, ALDO-KETO_REDUCTASE_1, ARK1, AKR1; Aldo/keto reductase family protein. (A)+ K00002 alcohol dehydrogenase (NADP+) [EC:1.1.1.2] | (RAP-DB) Os05g0456300; Aldose reductase. (A)+ K00128 aldehyde dehydrogenase (NAD+) [EC:1.2.1.3] | (RAP-DB) Os06g0270900; Similar to RF2 (EC 1.2.1.3) (T cytoplasm male sterility restorer factor 2).…	Zmgn000447	1	C3H7O7P
Fatty acid degradation	ko00071	0.217931	0.562771	LOC_Os02g49720;LOC_Os11g06880;LOC_Os11g35400;LOC_Os01g63540	4	K00128 aldehyde dehydrogenase (NAD+) [EC:1.2.1.3] | (RAP-DB) Os06g0270900; Similar to RF2 (EC 1.2.1.3) (T cytoplasm male sterility restorer factor 2). (A)+ K01897 long-chain acyl-CoA synthetase [EC:6.2.1.3] | (RAP-DB) Os11g0169800; Similar to Long-chain-fatty-acid--CoA ligase 4 (EC 6.2.1.3) (Long-chain acyl-CoA synthetase 4) (LACS 4). (A)+ K01897 long-chain acyl-CoA synthetase [EC:6.2.1.3] | (RAP…	pme0243	1	C5H8O4
Taurine and hypotaurine metabolism	ko00430	0.546391	0.562771	LOC_Os05g51470	1	K10712 cysteamine dioxygenase [EC:1.13.11.19] | (RAP-DB) Os05g0592300; Protein of unknown function DUF1637 family protein. (A)	pme0195	1	C3H7NO2S
Inositol phosphate metabolism	ko00562	0.760749	0.562771	LOC_Os06g36560;LOC_Os01g01190	2	K00469 inositol oxygenase [EC:1.13.99.1] | (RAP-DB) Os06g0561000; Similar to Myo-inositol oxygenase. (A)+ K01114 phospholipase C [EC:3.1.4.3] | (RAP-DB) Os01g0102000; Phosphoesterase family protein. (A)	pme0516	1	C6H12O6
Glutathione metabolism	ko00480	0.722519	0.582	LOC_Os07g07320;LOC_Os09g37240;LOC_Os10g38630;LOC_Os07g44430	4	K00799 glutathione S-transferase [EC:2.5.1.18] | (RAP-DB) Os07g0168300, GSTU11, TAU_GLUTATHIONE_S-TRANSFERASE_11; Similar to Glutathione S-transferase GSTU6. (A)+ K00799 glutathione S-transferase [EC:2.5.1.18] | (RAP-DB) Os03g0135300, PHI_GLUTATHIONE_S-TRANSFERASE_3, GSTF3; Similar to Glutathione S-transferase GST 10 (EC 2.5.1.18). (A)+ K00799 glutathione S-transferase [EC:2.5.1.18] | (RAP-DB) Os…	pme1841;pme0195;pme2527	3	C5H14N2+ C3H7NO2S+ C5H12N2O2
Ascorbate and aldarate metabolism	ko00053	0.0510832	0.611089	LOC_Os12g25690;LOC_Os02g49720;LOC_Os06g01490;LOC_Os06g46500;LOC_Os07g32660;LOC_Os06g36560	6	K00012 UDPglucose 6-dehydrogenase [EC:1.1.1.22] | (RAP-DB) Os12g0443500; Similar to UDP-glucose 6-dehydrogenase (EC 1.1.1.22) (UDP-Glc dehydrogenase) (UDP-GlcDH) (UDPGDH). (A)+ K00128 aldehyde dehydrogenase (NAD+) [EC:1.2.1.3] | (RAP-DB) Os06g0270900; Similar to RF2 (EC 1.2.1.3) (T cytoplasm male sterility restorer factor 2). (A)+ K00423 L-ascorbate oxidase [EC:1.10.3.3] | (RAP-DB) Os01g0816700; …	pme0516;mws4175	2	C6H12O6+ C6H8O6
alpha-Linolenic acid metabolism	ko00592	0.127253	0.611089	LOC_Os09g32570;LOC_Os09g32620;LOC_Os08g39850;LOC_Os12g37350;LOC_Os03g12500;LOC_Os01g46290	6	K00224 chloroplastic oxoene reductase [EC:1.3.1.-] | (RAP-DB) Os09g0502500; Alcohol dehydrogenase superfamily, zinc-containing protein. (A)+ K00224 chloroplastic oxoene reductase [EC:1.3.1.-] | (RAP-DB) Os09g0503100; Similar to Quinone-oxidoreductase QR1 (Fragment). (A)+ K00454 lipoxygenase [EC:1.13.11.12] | (RAP-DB) Os08g0509100, LOX8, LIPOXYGENASE_8; Similar to Lipoxygenase, chloroplast precurs…	Lmbn003524;Zmpn003368	2	C9H16O3+ C18H30O3
Phenylpropanoid biosynthesis	ko00940	0.000965719	0.617071	LOC_Os01g73220;LOC_Os02g14160;LOC_Os02g14430;LOC_Os02g14440;LOC_Os03g22020;LOC_Os01g15830;LOC_Os04g59200;LOC_Os05g04380;LOC_Os05g41990;LOC_Os06g33100;LOC_Os07g48040;LOC_Os07g48050;LOC_Os01g36240;LOC_Os08g42030;LOC_Os09g29490;LOC_Os01g59819;LOC_Os04g39864;LOC_Os06g21570;LOC_Os09g31410;LOC_Os03g53790;LOC_Os10g36848;LOC_Os07g44430;LOC_Os04g56910;LOC_Os11g07960	24	K00430 peroxidase [EC:1.11.1.7] | (RAP-DB) Os01g0962700; Similar to Peroxidase 12 precursor (EC 1.11.1.7) (Atperox P12) (PRXR6) (ATP4a). (A)+ K00430 peroxidase [EC:1.11.1.7] | (RAP-DB) Os02g0236600; Peroxidase P7 (EC 1.11.1.7) (TP7). (A)+ K00430 peroxidase [EC:1.11.1.7] | (RAP-DB) Os02g0240100; Similar to Peroxidase 2 (Fragment). (A)+ K00430 peroxidase [EC:1.11.1.7] | (RAP-DB) Os02g0240300; Simil…	mws0853;pme0021;pme3443;HJN003	4	C11H14O4+ C9H11NO2+ C11H12O4+ C17H22O10
Thiamine metabolism	ko00730	0.143164	0.66891	LOC_Os11g20790;LOC_Os07g34570	2	K00939 adenylate kinase [EC:2.7.4.3] | (RAP-DB) Os11g0312220; Adenylate kinase B (EC 2.7.4.3) (ATP-AMP transphosphorylase). (A)+ K03146 thiamine thiazole synthase | (RAP-DB) Os07g0529600; Similar to Thiazole biosynthetic enzyme 1-1, chloroplast precursor. (A)	pme0195	1	C3H7NO2S
Isoquinoline alkaloid biosynthesis	ko00950	0.705509	0.66891	LOC_Os04g04950	1	K00276 primary-amine oxidase [EC:1.4.3.21] | (RAP-DB) Os04g0136200; Similar to OSIGBa0106G07.12 protein. (A)	Hmgn001653	1	C7H6O3
Tyrosine metabolism	ko00350	0.876086	0.738123	LOC_Os04g04950	1	K00276 primary-amine oxidase [EC:1.4.3.21] | (RAP-DB) Os04g0136200; Similar to OSIGBa0106G07.12 protein. (A)	mws0180;Lmbn001981	2	C7H6O4+ C7H6O3
Alanine, aspartate and glutamate metabolism	ko00250	0.119457	0.828522	LOC_Os03g21960;LOC_Os08g39300;LOC_Os02g02210;LOC_Os08g10510;LOC_Os10g15240	5	K00827 alanine-glyoxylate transaminase / (R)-3-amino-2-methylpropionate-pyruvate transaminase [EC:2.6.1.44 2.6.1.40] | (RAP-DB) Os03g0338000; Similar to alanine--glyoxylate aminotransferase 2. (A)+ K00830 alanine-glyoxylate transaminase / serine-glyoxylate transaminase / serine-pyruvate transaminase [EC:2.6.1.44 2.6.1.45 2.6.1.51] | (RAP-DB) Os08g0502700; Pyridoxal phosphate-dependent transferase…	pme3011;mws0001	2	C4H9NO2+ C4H8N2O3
Phenylalanine metabolism	ko00360	0.665276	0.828522	LOC_Os04g04950;LOC_Os03g30290	2	K00276 primary-amine oxidase [EC:1.4.3.21] | (RAP-DB) Os04g0136200; Similar to OSIGBa0106G07.12 protein. (A)+ K01426 amidase [EC:3.5.1.4] | (RAP-DB) Os04g0117900; Amidase family protein. (A)	pme0021;Lmgp000659	2	C9H11NO2+ C8H9NO
Pentose phosphate pathway	ko00030	0.422372	0.857242	LOC_Os04g19740;LOC_Os01g53680;LOC_Os02g48360	3	K00615 transketolase [EC:2.2.1.1] | (RAP-DB) Os04g0266900; Transketolase C-terminal-like domain containing protein. (A)+ K00850 6-phosphofructokinase 1 [EC:2.7.1.11] | (RAP-DB) Os05g0524400; Phosphofructokinase family protein. (A)+ K00895 diphosphate-dependent phosphofructokinase [EC:2.7.1.90] | (RAP-DB) Os02g0714200; Similar to Pyrophosphate--fructose 6-phosphate 1-phosphotransferase alpha subun…	Zmgn000447	1	C3H7O7P
Histidine metabolism	ko00340	0.56242	0.857242	LOC_Os02g49720	1	K00128 aldehyde dehydrogenase (NAD+) [EC:1.2.1.3] | (RAP-DB) Os06g0270900; Similar to RF2 (EC 1.2.1.3) (T cytoplasm male sterility restorer factor 2). (A)	pme2122	1	C5H9N3
Zeatin biosynthesis	ko00908	0.872815	0.857242	LOC_Os10g34230;LOC_Os09g03140	2	K00279 cytokinin dehydrogenase [EC:1.5.99.12] | (RAP-DB) Os10g0483500, CYTOKININ_OXIDASE/DEHYDROGENASE_3, CKX3; FAD linked oxidase, N-terminal domain containing protein. (A)+ K13496 UDP-glucosyltransferase 73C [EC:2.4.1.-] | (RAP-DB) Os10g0178500; UDP-glucuronosyl/UDP-glucosyltransferase family protein. (A)	pme0040	1	C5H5N5
Citrate cycle (TCA cycle)	ko00020	0.900235	0.857242	LOC_Os06g13720	1	K00161 pyruvate dehydrogenase E1 component alpha subunit [EC:1.2.4.1] | (RAP-DB) Os06g0246500; Similar to Pyruvate dehydrogenase E1 alpha subunit (EC 1.2.4.1). (A)	mws2125	1	C3H5O6P
Butanoate metabolism	ko00650	0.14895	0.892407	LOC_Os02g02210;LOC_Os08g10510;LOC_Os10g15240	3	K16871 4-aminobutyrate---pyruvate transaminase [EC:2.6.1.96] | (RAP-DB) Os02g0112900; Similar to Viroid RNA-binding protein (Fragment). (A)+ K16871 4-aminobutyrate---pyruvate transaminase [EC:2.6.1.96] | (RAP-DB) Os08g0205900; Similar to Viroid RNA-binding protein (Fragment). (A)+ K16871 4-aminobutyrate---pyruvate transaminase [EC:2.6.1.96] | (RAP-DB) Os04g0614500; Pyridoxal phosphate-dependent t…	pme3011	1	C4H9NO2
Carbon metabolism	ko01200	0.82643	0.918832	LOC_Os01g54030;LOC_Os06g13720;LOC_Os04g19740;LOC_Os08g39300;LOC_Os01g53680;LOC_Os02g05830;LOC_Os04g40990;LOC_Os01g19740;LOC_Os03g21260	9	K00029 malate dehydrogenase (oxaloacetate-decarboxylating)(NADP+) [EC:1.1.1.40] | (RAP-DB) Os01g0743500; Cytosolic NADP malic enzyme. (A)+ K00161 pyruvate dehydrogenase E1 component alpha subunit [EC:1.2.4.1] | (RAP-DB) Os06g0246500; Similar to Pyruvate dehydrogenase E1 alpha subunit (EC 1.2.4.1). (A)+ K00615 transketolase [EC:2.2.1.1] | (RAP-DB) Os04g0266900; Transketolase C-terminal-like domain…	Zmgn000447;pme0195;mws2125	3	C3H7O7P+ C3H7NO2S+ C3H5O6P
Amino sugar and nucleotide sugar metabolism	ko00520	0.0178192	0.954272	LOC_Os12g25690;LOC_Os12g36890;LOC_Os08g02120;LOC_Os05g15880;LOC_Os06g24990;LOC_Os08g40680;LOC_Os03g16980;LOC_Os01g73790;LOC_Os07g41360;LOC_Os06g12280;LOC_Os09g30280;LOC_Os12g02910;LOC_Os01g19220;LOC_Os01g18400	14	K00012 UDPglucose 6-dehydrogenase [EC:1.1.1.22] | (RAP-DB) Os12g0443500; Similar to UDP-glucose 6-dehydrogenase (EC 1.1.1.22) (UDP-Glc dehydrogenase) (UDP-GlcDH) (UDPGDH). (A)+ K00770 1,4-beta-D-xylan synthase [EC:2.4.2.24] | (RAP-DB) Os12g0555600, ND1, NARROW_LEAF_AND_DWARF_1; Cellulose synthase-like protein, Cell wall biosynthesis (A)+ K00847 fructokinase [EC:2.7.1.4] | (RAP-DB) Os08g0113100; S…	mws4174	1	C8H15NO6
Nicotinate and nicotinamide metabolism	ko00760	0.0680687	0.954272	LOC_Os11g08590;LOC_Os09g39440;LOC_Os03g61829	3	K00858 NAD+ kinase [EC:2.7.1.23] | (RAP-DB) Os11g0191400; ATP-NAD kinase, PpnK-type, all-beta domain containing protein. (A)+ K01240 uridine nucleosidase [EC:3.2.2.3] | (RAP-DB) Os09g0567900; Inosine/uridine-preferring nucleoside hydrolase domain containing protein. (A)+ K18551 pyrimidine and pyridine-specific 5'-nucleotidase [EC:3.1.3.-] | (RAP-DB) Os03g0834050; Similar to predicted protein. (A)	pme3011	1	C4H9NO2
Galactose metabolism	ko00052	0.162683	0.965704	LOC_Os01g53680;LOC_Os04g33740;LOC_Os10g35070;LOC_Os05g35360;LOC_Os07g48830	5	K00850 6-phosphofructokinase 1 [EC:2.7.1.11] | (RAP-DB) Os05g0524400; Phosphofructokinase family protein. (A)+ K01193 beta-fructofuranosidase [EC:3.2.1.26] | (RAP-DB) Os04g0413500, GRAIN__INCOMPLETE_FILLING_1, GIF1; Similar to Cell wall invertase 2. (A)+ K07407 alpha-galactosidase [EC:3.2.1.22] | (RAP-DB) Os10g0492900; Similar to alpha-galactosidase. (A)+ K12309 beta-galactosidase [EC:3.2.1.23] |…	pme0516	1	C6H12O6
Flavonoid biosynthesis	ko00941	0.472674	0.965704	LOC_Os06g08032;LOC_Os04g53850;LOC_Os06g44170;LOC_Os04g56910;LOC_Os11g07960	5	K05278 flavonol synthase [EC:1.14.11.23] | (RAP-DB) Os02g0767300; Similar to Flavonol synthase/flavanone 3-hydroxylase (EC 1.14.11.23) (EC 1.14.11.9) (FLS) (CitFLS). (A)+ K08695 anthocyanidin reductase [EC:1.3.1.77] | (RAP-DB) Os04g0630800; Similar to Anthocyanidin reductase. (A)+ K08695 anthocyanidin reductase [EC:1.3.1.77] | (RAP-DB) Os04g0630300; NAD(P)-binding domain containing protein. (A)+ …	mws1033	1	C16H14O6
Glyoxylate and dicarboxylate metabolism	ko00630	0.486879	0.980781	LOC_Os08g39300;LOC_Os02g05830;LOC_Os04g40990;LOC_Os04g58710	4	K00830 alanine-glyoxylate transaminase / serine-glyoxylate transaminase / serine-pyruvate transaminase [EC:2.6.1.44 2.6.1.45 2.6.1.51] | (RAP-DB) Os08g0502700; Pyridoxal phosphate-dependent transferase, major region, subdomain 1 domain containing protein. (A)+ K01602 ribulose-bisphosphate carboxylase small chain [EC:4.1.1.39] | (RAP-DB) Os02g0152400; Similar to Ribulose bisphosphate carboxylase (…	Zmgn000447	1	C3H7O7P
Linoleic acid metabolism	ko00591	0.232954	0.992014	LOC_Os08g39850;LOC_Os12g37350	2	K00454 lipoxygenase [EC:1.13.11.12] | (RAP-DB) Os08g0509100, LOX8, LIPOXYGENASE_8; Similar to Lipoxygenase, chloroplast precursor (EC 1.13.11.12). (A)+ K00454 lipoxygenase [EC:1.13.11.12] | (RAP-DB) Os12g0559200, LIPOXYGENASE_11, LOX11; Lipoxygenase (EC 1.13.11.12). (A)	pmn001694	1	C18H34O5
