# Supplementary material for: Combined transcriptome and metabolome reveal glutathione metabolism plays a critical role in resistance to salinity in rice landraces HD961
Source: Front Plant Sci. 2022 Sep 7;13:952595. doi: 10.3389/fpls.2022.952595 (PMC9490218; doi:10.3389/fpls.2022.952595)
Supplement: Supplementary file 1 [file Data_Sheet_1.ZIP › Supplementary files/Table S17.xlsx]

## Sheet: Sheet1
Table S17 Integrative analysis between transcriptome and metabolome in the group 9311_0_vs_120.
#Kegg_pathway	ko_id	P-value_gene	P-value_meta	gene ID	gene Count	gene Annotation	meta ID	meta Count	meta Annotation
Biosynthesis of secondary metabolites	ko01110	1.28461e-06	0.0166118	LOC_Os08g16910;LOC_Os02g49720;LOC_Os06g13720;LOC_Os04g04950;LOC_Os02g14440;LOC_Os04g59200;LOC_Os04g59260;LOC_Os01g22249;LOC_Os06g32990;LOC_Os06g33100;LOC_Os07g48040;LOC_Os07g48050;LOC_Os08g02110;LOC_Os01g36240;LOC_Os09g29490;LOC_Os10g28630;LOC_Os04g19740;LOC_Os03g10050;LOC_Os01g41834;LOC_Os11g35930;LOC_Os04g53310;LOC_Os04g56230;LOC_Os03g12890;LOC_Os05g39770;LOC_Os03g20880;LOC_Os07g13980;LOC_Os03g…	134	K00083 cinnamyl-alcohol dehydrogenase [EC:1.1.1.195] | (RAP-DB) Os10g0430200, CINNAMYL_ALCOHOL_DEHYDROGENASE_3, CAD3; Similar to Sinapyl alcohol dehydrogenase. (A)+ K00128 aldehyde dehydrogenase (NAD+) [EC:1.2.1.3] | (RAP-DB) Os06g0270900; Similar to RF2 (EC 1.2.1.3) (T cytoplasm male sterility restorer factor 2). (A)+ K00161 pyruvate dehydrogenase E1 component alpha subunit [EC:1.2.4.1] | (RAP-D…	pme2380;mws0256;MA10107783;mws0001;Hmfn000531;mws0639;Zmgn000447;Lmbn001754;ML10172161;pme1439;pme0241;mws2125;pme0006;pme0278;mws0219;mws0749;pme2122;mws0097;pme3443;Lmbn003524;mws0064;pme2527;Lmbp000123;pme0021;mws0154;mws0005;pme0516;pme1841;mws0250;mws0227;mws1050;Lmbn001718;mws0258;mws0282;pme0195;ML10176345;pme0088;pmb3101;mws1346;Zmzn000079;Rfmb319	41	C5H6O5+ C5H11NO2+ C10H8O5+ C4H8N2O3+ C6H8O6+ C7H6O4+ C3H7O7P+ C7H12O5+ C3H4O4+ C9H8O3+ C7H6O2+ C3H5O6P+ C5H9NO2+ C7H14N2O4+ C4H7NO4+ C7H6O3+ C5H9N3+ C20H22O6+ C11H12O4+ C9H16O3+ C15H12O6+ C5H12N2O2+ C6H13NO2S+ C9H11NO2+ C7H10O5+ C10H12N2+ C6H12O6+ C5H14N2+ C9H11NO3+ C6H13NO2+ C5H9NO4+ C6H10O3+ C6H13NO2+ C11H12N2O2+ C3H7NO2S+ C7H8O5+ C15H10O6+ C7H12O5+ C6H11NO4+ C4H9O7P+ C6H11NO2
Metabolic pathways	ko01100	0.000288504	0.018689	LOC_Os01g54030;LOC_Os08g16910;LOC_Os06g29220;LOC_Os02g49720;LOC_Os06g13720;LOC_Os05g03480;LOC_Os02g43470;LOC_Os04g04950;LOC_Os02g14440;LOC_Os04g59200;LOC_Os04g59260;LOC_Os01g22249;LOC_Os06g32990;LOC_Os06g33100;LOC_Os07g48040;LOC_Os07g48050;LOC_Os08g02110;LOC_Os01g36240;LOC_Os09g29490;LOC_Os02g07160;LOC_Os06g36560;LOC_Os01g12760;LOC_Os10g28630;LOC_Os04g19740;LOC_Os09g31310;LOC_Os03g10050;LOC_Os01g…	186	K00029 malate dehydrogenase (oxaloacetate-decarboxylating)(NADP+) [EC:1.1.1.40] | (RAP-DB) Os01g0743500; Cytosolic NADP malic enzyme. (A)+ K00083 cinnamyl-alcohol dehydrogenase [EC:1.1.1.195] | (RAP-DB) Os10g0430200, CINNAMYL_ALCOHOL_DEHYDROGENASE_3, CAD3; Similar to Sinapyl alcohol dehydrogenase. (A)+ K00122 formate dehydrogenase [EC:1.17.1.9] | (RAP-DB) Os06g0486900; Similar to Formate dehydrog…	mws0180;pme0021;Lmbn001981;mws0154;pme1841;mws0227;mws0250;pme0243;mws0248;pme1109;pmb3101;pme0088;pme0295;pme3174;pme0122;Lmgn000160;pme1651;pme3188;Lmgn002679;Hmfn000531;pme3732;Lmbn001754;Lmgn000219;mws4174;Lmgp000659;pme0241;pme0230;pme2122;mws0147;mws0884;mws0097;pme2527;pme0040;pme3033;pme0516;mws0005;Lmbn001718;mws1050;mws0282;pme0195;pme3207;mws0258;pme1216;mws1346;ML10176345;Rfmb319;Zmjn…	71	C7H6O4+ C9H11NO2+ C7H6O3+ C7H10O5+ C5H14N2+ C6H13NO2+ C9H11NO3+ C5H8O4+ C9H12N2O6+ C5H5N5O+ C7H12O5+ C15H10O6+ C6H11NO3+ C9H14N3O8P+ C8H16N2O3+ C4H8N2O3+ C10H9NO2+ C9H13N2O9P+ C6H6O+ C6H8O6+ C9H13N3O5+ C7H12O5+ C4H6O3+ C8H15NO6+ C8H9NO+ C7H6O2+ C10H13N5O4+ C5H9N3+ C5H10O3+ C10H12N5O6P+ C20H22O6+ C5H12N2O2+ C5H5N5+ C4H9NO2+ C6H12O6+ C10H12N2+ C6H10O3+ C5H9NO4+ C11H12N2O2+ C3H7NO2S+ C6H6O4+ C6H13NO…
Phenylpropanoid biosynthesis	ko00940	0.000641034	0.62029	LOC_Os08g16910;LOC_Os02g14440;LOC_Os04g59200;LOC_Os04g59260;LOC_Os01g22249;LOC_Os06g32990;LOC_Os06g33100;LOC_Os07g48040;LOC_Os07g48050;LOC_Os08g02110;LOC_Os01g36240;LOC_Os09g29490;LOC_Os05g30250;LOC_Os09g31430;LOC_Os01g67540;LOC_Os04g39780;LOC_Os03g53790;LOC_Os04g43380;LOC_Os04g43400;LOC_Os01g18120;LOC_Os09g31506;LOC_Os06g24180;LOC_Os12g33610;LOC_Os07g44430;LOC_Os04g51990;LOC_Os04g56910;LOC_Os10g…	29	K00083 cinnamyl-alcohol dehydrogenase [EC:1.1.1.195] | (RAP-DB) Os10g0430200, CINNAMYL_ALCOHOL_DEHYDROGENASE_3, CAD3; Similar to Sinapyl alcohol dehydrogenase. (A)+ K00430 peroxidase [EC:1.11.1.7] | (RAP-DB) Os02g0240300; Similar to Class III peroxidase GvPx2b (Fragment). (A)+ K00430 peroxidase [EC:1.11.1.7] | (RAP-DB) Os04g0688500; Peroxidase (EC 1.11.1.7). (A)+ K00430 peroxidase [EC:1.11.1.7] |…	mws0250;HJN003;pme3443;pme1439;pme0021	5	C9H11NO3+ C17H22O10+ C11H12O4+ C9H8O3+ C9H11NO2
Glutathione metabolism	ko00480	0.00342303	0.512556	LOC_Os01g72170;LOC_Os03g17480;LOC_Os05g05610;LOC_Os06g12290;LOC_Os07g07320;LOC_Os01g37750;LOC_Os10g22070;LOC_Os10g38350;LOC_Os10g38360;LOC_Os10g38630;LOC_Os01g49710;LOC_Os01g49720;LOC_Os02g28110;LOC_Os07g44430	14	K00799 glutathione S-transferase [EC:2.5.1.18] | (RAP-DB) Os01g0949800, TAU_GLUTATHIONE_S-TRANSFERASE_36, GSTU36; Similar to Glutathione S-transferase GST 28 (EC 2.5.1.18) (Fragment). (A)+ K00799 glutathione S-transferase [EC:2.5.1.18] | (RAP-DB) Os03g0283200, GSTL1, LAMBDA_GLUTATHIONE_S-TRANSFERASE_1; Similar to IN2-1 protein. (A)+ K00799 glutathione S-transferase [EC:2.5.1.18] | (RAP-DB) Os01g0…	pme0195;pme1841;pme2527;Hmfn000531	4	C3H7NO2S+ C5H14N2+ C5H12N2O2+ C6H8O6
Flavonoid biosynthesis	ko00941	0.00466975	0.920781	LOC_Os01g41834;LOC_Os11g35930;LOC_Os06g08032;LOC_Os06g08041;LOC_Os05g35010;LOC_Os10g08540;LOC_Os06g46920;LOC_Os04g51990;LOC_Os04g56910;LOC_Os10g23310;LOC_Os11g07960;LOC_Os12g04080;LOC_Os04g09654	13	K00660 chalcone synthase [EC:2.3.1.74] | (RAP-DB) Os07g0214900; Similar to Chalcone synthase C2 (EC 2.3.1.74) (Naringenin-chalcone synthase C2). (A)+ K00660 chalcone synthase [EC:2.3.1.74] | (RAP-DB) Os07g0214900; Similar to Chalcone synthase C2 (EC 2.3.1.74) (Naringenin-chalcone synthase C2). (A)+ K05278 flavonol synthase [EC:1.14.11.23] | (RAP-DB) Os02g0767300; Similar to Flavonol synthase/flav…	pme0088;mws0064	2	C15H10O6+ C15H12O6
Zeatin biosynthesis	ko00908	0.00492273	0.675945	LOC_Os05g31040;LOC_Os10g34230;LOC_Os09g23820;LOC_Os05g47840;LOC_Os04g46970;LOC_Os02g56010;LOC_Os01g08110;LOC_Os05g42070;LOC_Os07g47550;LOC_Os08g38110;LOC_Os09g21160	11	K00279 cytokinin dehydrogenase [EC:1.5.99.12] | (RAP-DB) Os05g0374200; Similar to Cytokinin dehydrogenase 2. (A)+ K00279 cytokinin dehydrogenase [EC:1.5.99.12] | (RAP-DB) Os10g0483500, CYTOKININ_OXIDASE/DEHYDROGENASE_3, CKX3; FAD linked oxidase, N-terminal domain containing protein. (A)+ K10717 cytokinin trans-hydroxylase | (RAP-DB) Os09g0403300; Similar to cytochrome P450. (A)+ K10760 adenylate …	mws1050;pme0040	2	C5H9NO4+ C5H5N5
Taurine and hypotaurine metabolism	ko00430	0.0151836	0.216448	LOC_Os03g13300;LOC_Os02g21500;LOC_Os03g45210;LOC_Os05g51470	4	K01580 glutamate decarboxylase [EC:4.1.1.15] | (RAP-DB) Os03g0236200; Similar to Glutamate decarboxylase isozyme 3 (EC 4.1.1.15). (A)+ K10712 cysteamine dioxygenase [EC:1.13.11.19] | (RAP-DB) Os02g0320000; Cupin, RmlC-type domain containing protein. (A)+ K10712 cysteamine dioxygenase [EC:1.13.11.19] | (RAP-DB) Os12g0623600; Protein of unknown function DUF1637 family protein. (A)+ K10712 cysteamin…	pme0195;pme2380	2	C3H7NO2S+ C5H6O5
Biosynthesis of various secondary metabolites - part 2	ko00998	0.0223519	0.0198734	LOC_Os01g01660;LOC_Os01g13610;LOC_Os05g19010	3	K21568 pinoresinol/lariciresinol reductase [EC:1.23.1.1 1.23.1.2 1.23.1.3 1.23.1.4] | (RAP-DB) Os12g0263200; Pinoresinol-lariciresinol reductase TH2. (A)+ K21568 pinoresinol/lariciresinol reductase [EC:1.23.1.1 1.23.1.2 1.23.1.3 1.23.1.4] | (RAP-DB) Os12g0263200; Pinoresinol-lariciresinol reductase TH2. (A)+ K21568 pinoresinol/lariciresinol reductase [EC:1.23.1.1 1.23.1.2 1.23.1.3 1.23.1.4] | (RA…	mws0250;mws0097;Zmzn000079;pme1439;mws2125;pme0021;mws0282	7	C9H11NO3+ C20H22O6+ C4H9O7P+ C9H8O3+ C3H5O6P+ C9H11NO2+ C11H12N2O2
Butanoate metabolism	ko00650	0.0259651	0.45145	LOC_Os03g13300;LOC_Os03g19240;LOC_Os02g02210;LOC_Os04g52440;LOC_Os10g15240	5	K01580 glutamate decarboxylase [EC:4.1.1.15] | (RAP-DB) Os03g0236200; Similar to Glutamate decarboxylase isozyme 3 (EC 4.1.1.15). (A)+ K01913 acetate---CoA ligase [EC:6.2.1.1] | (RAP-DB) Os03g0305000; AMP-binding protein. (A)+ K16871 4-aminobutyrate---pyruvate transaminase [EC:2.6.1.96] | (RAP-DB) Os02g0112900; Similar to Viroid RNA-binding protein (Fragment). (A)+ K16871 4-aminobutyrate---pyruva…	Lmgn000219;pme2380;pme3011	3	C4H6O3+ C5H6O5+ C4H9NO2
Amino sugar and nucleotide sugar metabolism	ko00520	0.0281184	0.982189	LOC_Os09g31310;LOC_Os07g13980;LOC_Os04g41620;LOC_Os04g41640;LOC_Os05g15770;LOC_Os05g15880;LOC_Os06g24990;LOC_Os06g25010;LOC_Os08g40680;LOC_Os11g47500;LOC_Os11g47510;LOC_Os11g47520;LOC_Os11g47560;LOC_Os11g38810;LOC_Os05g33140;LOC_Os10g39680	16	K00621 glucosamine-phosphate N-acetyltransferase [EC:2.3.1.4] | (RAP-DB) Os09g0488000; Acyl-CoA N-acyltransferase domain containing protein. (A)+ K00975 glucose-1-phosphate adenylyltransferase [EC:2.7.7.27] | (RAP-DB) Os07g0243200, AGPL4, ADP-GLUCOSE_PYROPHOSPHORYLASE_LARGE_SUBUNIT_4; Similar to ADP-glucose pyrophosphorylase large subunit 2 (EC 2.7.7.27) (Fragment). (A)+ K01183 chitinase [EC:3.2.…	mws4174	1	C8H15NO6
Pyruvate metabolism	ko00620	0.0308262	0.474751	LOC_Os01g54030;LOC_Os02g49720;LOC_Os06g13720;LOC_Os03g20880;LOC_Os06g15380;LOC_Os10g13694;LOC_Os04g40990;LOC_Os03g19240;LOC_Os11g37920	9	K00029 malate dehydrogenase (oxaloacetate-decarboxylating)(NADP+) [EC:1.1.1.40] | (RAP-DB) Os01g0743500; Cytosolic NADP malic enzyme. (A)+ K00128 aldehyde dehydrogenase (NAD+) [EC:1.2.1.3] | (RAP-DB) Os06g0270900; Similar to RF2 (EC 1.2.1.3) (T cytoplasm male sterility restorer factor 2). (A)+ K00161 pyruvate dehydrogenase E1 component alpha subunit [EC:1.2.4.1] | (RAP-DB) Os06g0246500; Similar t…	pmb3101;mws2125	2	C7H12O5+ C3H5O6P
Alanine, aspartate and glutamate metabolism	ko00250	0.0467552	0.275806	LOC_Os02g43470;LOC_Os05g39770;LOC_Os03g13300;LOC_Os03g18130;LOC_Os02g02210;LOC_Os04g52440;LOC_Os10g15240	7	K00261 glutamate dehydrogenase (NAD(P)+) [EC:1.4.1.3] | (RAP-DB) Os02g0650900; Similar to Glutamate dehydrogenase 2 (EC 1.4.1.3) (GDH 2). (A)+ K00827 alanine-glyoxylate transaminase / (R)-3-amino-2-methylpropionate-pyruvate transaminase [EC:2.6.1.44 2.6.1.40] | (RAP-DB) Os05g0475400; Similar to Alanine:glyoxylate aminotransferase-like protein (Fragment). (A)+ K01580 glutamate decarboxylase [EC:4.…	mws0001;mws0219;pme2380;pme3011;Lmgn000219	5	C4H8N2O3+ C4H7NO4+ C5H6O5+ C4H9NO2+ C4H6O3
Arginine and proline metabolism	ko00330	0.0771999	0.275806	LOC_Os02g49720;LOC_Os03g30290;LOC_Os06g16030;LOC_Os02g28110;LOC_Os09g25620;LOC_Os01g62900;LOC_Os09g20260	7	K00128 aldehyde dehydrogenase (NAD+) [EC:1.2.1.3] | (RAP-DB) Os06g0270900; Similar to RF2 (EC 1.2.1.3) (T cytoplasm male sterility restorer factor 2). (A)+ K01426 amidase [EC:3.5.1.4] | (RAP-DB) Os04g0117900; Amidase family protein. (A)+ K01426 amidase [EC:3.5.1.4] | (RAP-DB) Os06g0271300; Similar to OSIGBa0140C02.5 protein. (A)+ K01581 ornithine decarboxylase [EC:4.1.1.17] | (RAP-DB) Os02g048240…	pme0295;pme0006;pme2527;pmb0501;pme3011	5	C6H11NO3+ C5H9NO2+ C5H12N2O2+ C5H14N4+ C4H9NO2
Flavone and flavonol biosynthesis	ko00944	0.127403	0.977389	LOC_Os05g35010;LOC_Os10g08540	2	K05280 flavonoid 3'-monooxygenase [EC:1.14.13.21] | (RAP-DB) Os10g0320100; Similar to Flavonoid 3'-monooxygenase (EC 1.14.13.21) (Flavonoid 3'-hydroxylase) (Cytochrome P450 75B2). (A)+ K05280 flavonoid 3'-monooxygenase [EC:1.14.13.21] | (RAP-DB) Os10g0320100; Similar to Flavonoid 3'-monooxygenase (EC 1.14.13.21) (Flavonoid 3'-hydroxylase) (Cytochrome P450 75B2). (A)	pme0088;mws0913	2	C15H10O6+ C21H20O11
Plant hormone signal transduction	ko04075	0.141964	0.512261	LOC_Os06g10820;LOC_Os04g29580;LOC_Os12g01700;LOC_Os04g31290;LOC_Os07g03730;LOC_Os01g28500;LOC_Os12g41560;LOC_Os03g08320;LOC_Os10g25290;LOC_Os05g48650;LOC_Os01g20030;LOC_Os01g64730;LOC_Os02g52780;LOC_Os03g20650;LOC_Os07g48660;LOC_Os04g24160;LOC_Os06g07040;LOC_Os06g04590;LOC_Os07g29310;LOC_Os08g43700;LOC_Os05g09410;LOC_Os01g74020;LOC_Os11g04720;LOC_Os12g04500;LOC_Os03g57640;LOC_Os06g20200;LOC_Os07g…	44	K12126 phytochrome-interacting factor 3 | (RAP-DB) Os01g0286100; Helix-loop-helix DNA-binding domain containing protein. (A)+ K13415 protein brassinosteroid insensitive 1 [EC:2.7.10.1 2.7.11.1] | (RAP-DB) Os01g0718300, D61, DWARF_61; Similar to Systemin receptor SR160 precursor (EC 2.7.1.37) (Brassinosteroid LRR receptor kinase). (A)+ K13415 protein brassinosteroid insensitive 1 [EC:2.7.10.1 2.7.…	pme1651	1	C10H9NO2
Phenylalanine metabolism	ko00360	0.157101	0.512556	LOC_Os04g04950;LOC_Os02g07160;LOC_Os03g30290;LOC_Os06g16030;LOC_Os12g33610	5	K00276 primary-amine oxidase [EC:1.4.3.21] | (RAP-DB) Os04g0136200; Similar to OSIGBa0106G07.12 protein. (A)+ K00457 4-hydroxyphenylpyruvate dioxygenase [EC:1.13.11.27] | (RAP-DB) Os02g0168100; Similar to 4-hydroxyphenylpyruvate dioxygenase. (A)+ K01426 amidase [EC:3.5.1.4] | (RAP-DB) Os04g0117900; Amidase family protein. (A)+ K01426 amidase [EC:3.5.1.4] | (RAP-DB) Os06g0271300; Similar to OSIGBa…	pme0021;Lmgp000659;pme0241;mws0250	4	C9H11NO2+ C8H9NO+ C7H6O2+ C9H11NO3
Galactose metabolism	ko00052	0.159847	0.987772	LOC_Os04g33740;LOC_Os03g59430;LOC_Os10g35070;LOC_Os06g42310;LOC_Os10g19960;LOC_Os07g48830	6	K01193 beta-fructofuranosidase [EC:3.2.1.26] | (RAP-DB) Os04g0413500, GRAIN__INCOMPLETE_FILLING_1, GIF1; Similar to Cell wall invertase 2. (A)+ K06617 raffinose synthase [EC:2.4.1.82] | (RAP-DB) Os03g0808900; Similar to Seed imbibition protein (Fragment). (A)+ K07407 alpha-galactosidase [EC:3.2.1.22] | (RAP-DB) Os10g0492900; Similar to alpha-galactosidase. (A)+ K12309 beta-galactosidase [EC:3.2.1…	pme0516	1	C6H12O6
Carbon fixation in photosynthetic organisms	ko00710	0.214204	0.124604	LOC_Os01g54030;LOC_Os04g19740;LOC_Os02g47020;LOC_Os10g13694;LOC_Os08g02700;LOC_Os04g38600	6	K00029 malate dehydrogenase (oxaloacetate-decarboxylating)(NADP+) [EC:1.1.1.40] | (RAP-DB) Os01g0743500; Cytosolic NADP malic enzyme. (A)+ K00615 transketolase [EC:2.2.1.1] | (RAP-DB) Os04g0266900; Transketolase C-terminal-like domain containing protein. (A)+ K00855 phosphoribulokinase [EC:2.7.1.19] | (RAP-DB) Os02g0698000; Similar to Phosphoribulokinase, chloroplast precursor (EC 2.7.1.19) (Phos…	Zmzn000079;mws0219;mws2125;Zmgn000447	4	C4H9O7P+ C4H7NO4+ C3H5O6P+ C3H7O7P
beta-Alanine metabolism	ko00410	0.230598	0.354563	LOC_Os02g49720;LOC_Os04g04950;LOC_Os03g13300;LOC_Os09g20260	4	K00128 aldehyde dehydrogenase (NAD+) [EC:1.2.1.3] | (RAP-DB) Os06g0270900; Similar to RF2 (EC 1.2.1.3) (T cytoplasm male sterility restorer factor 2). (A)+ K00276 primary-amine oxidase [EC:1.4.3.21] | (RAP-DB) Os04g0136200; Similar to OSIGBa0106G07.12 protein. (A)+ K01580 glutamate decarboxylase [EC:4.1.1.15] | (RAP-DB) Os03g0236200; Similar to Glutamate decarboxylase isozyme 3 (EC 4.1.1.15). (A)…	mws0219;pme3011;Lmgn000160	3	C4H7NO4+ C4H9NO2+ C4H8N2O3
Valine, leucine and isoleucine degradation	ko00280	0.270056	0.0103559	LOC_Os02g49720;LOC_Os05g03480;LOC_Os03g12890;LOC_Os05g39770	4	K00128 aldehyde dehydrogenase (NAD+) [EC:1.2.1.3] | (RAP-DB) Os06g0270900; Similar to RF2 (EC 1.2.1.3) (T cytoplasm male sterility restorer factor 2). (A)+ K00253 isovaleryl-CoA dehydrogenase [EC:1.3.8.4] | (RAP-DB) Os05g0125500; Similar to Isovaleryl-CoA dehydrogenase, mitochondrial precursor (EC 1.3.99.10) (IVD). (A)+ K00826 branched-chain amino acid aminotransferase [EC:2.6.1.42] | (RAP-DB) Os…	mws0258;mws0256;mws0147;mws0227;Lmbn001718	5	C6H13NO2+ C5H11NO2+ C5H10O3+ C6H13NO2+ C6H10O3
Cyanoamino acid metabolism	ko00460	0.278063	0.00381563	LOC_Os05g30250;LOC_Os09g31430;LOC_Os03g53790;LOC_Os04g43380;LOC_Os04g43400	5	K01188 beta-glucosidase [EC:3.2.1.21] | (RAP-DB) Os05g0365600; Similar to Hydroxyisourate hydrolase. (A)+ K01188 beta-glucosidase [EC:3.2.1.21] | (RAP-DB) Os09g0491100; Similar to Beta-primeverosidase (EC 3.2.1.149). (A)+ K05349 beta-glucosidase [EC:3.2.1.21] | (RAP-DB) Os03g0749100; Similar to Beta-glucanase. (A)+ K05350 beta-glucosidase [EC:3.2.1.21] | (RAP-DB) Os04g0513900; Glycoside hydrolase…	pme0021;pme0195;mws0256;mws0258;mws0001;mws0219;mws0250	7	C9H11NO2+ C3H7NO2S+ C5H11NO2+ C6H13NO2+ C4H8N2O3+ C4H7NO4+ C9H11NO3
Glyoxylate and dicarboxylate metabolism	ko00630	0.305113	0.847972	LOC_Os06g29220;LOC_Os07g34520;LOC_Os12g08760;LOC_Os04g40990;LOC_Os03g19240;LOC_Os04g58710	6	K00122 formate dehydrogenase [EC:1.17.1.9] | (RAP-DB) Os06g0486900; Similar to Formate dehydrogenase, mitochondrial precursor (EC 1.2.1.2) (NAD- dependent formate dehydrogenase) (FDH). (A)+ K01637 isocitrate lyase [EC:4.1.3.1] | (RAP-DB) Os07g0529000; Similar to Isocitrate lyase (Fragment). (A)+ K01637 isocitrate lyase [EC:4.1.3.1] | (RAP-DB) Os07g0529000; Similar to Isocitrate lyase (Fragment). …	pme2380;Zmgn000447;ML10172161	3	C5H6O5+ C3H7O7P+ C3H4O4
Sulfur metabolism	ko00920	0.314109	0.349886	LOC_Os03g10050;LOC_Os07g37230;LOC_Os07g32570	3	K00640 serine O-acetyltransferase [EC:2.3.1.30] | (RAP-DB) Os03g0196600; Similar to satase isoform II. (A)+ K01082 3'(2'), 5'-bisphosphate nucleotidase [EC:3.1.3.7] | (RAP-DB) Os07g0558300; Inositol monophosphatase family protein. (A)+ K05907 adenylyl-sulfate reductase (glutathione) [EC:1.8.4.9] | (RAP-DB) Os07g0509800; Similar to adenosine 5'-phosphosulfate reductase 2. (A)	mws1050;pme0195	2	C5H9NO4+ C3H7NO2S
Linoleic acid metabolism	ko00591	0.3251	0.998182	LOC_Os03g49350;LOC_Os03g52860	2	K15718 linoleate 9S-lipoxygenase [EC:1.13.11.58] | (RAP-DB) Os03g0699700, LOX3, LIPOXYGENASE_3; 9-lipoxigenase. (A)+ K15718 linoleate 9S-lipoxygenase [EC:1.13.11.58] | (RAP-DB) Os03g0738600, LIPOXYGENASE_L2, LOX-L2; Similar to Lipoxygenase L-2 (EC 1.13.11.12). (A)	pmn001694	1	C18H34O5
Fatty acid degradation	ko00071	0.361901	0.660168	LOC_Os02g49720;LOC_Os11g16990;LOC_Os05g06300;LOC_Os04g48460	4	K00128 aldehyde dehydrogenase (NAD+) [EC:1.2.1.3] | (RAP-DB) Os06g0270900; Similar to RF2 (EC 1.2.1.3) (T cytoplasm male sterility restorer factor 2). (A)+ K07517 Delta3-Delta2-enoyl-CoA isomerase [EC:5.3.3.8] | (RAP-DB) Os11g0275800; Crotonase, core domain containing protein. (A)+ K10527 enoyl-CoA hydratase/3-hydroxyacyl-CoA dehydrogenase [EC:4.2.1.17 1.1.1.35 1.1.1.211] | (RAP-DB) Os05g0155000;…	pme0243	1	C5H8O4
Cysteine and methionine metabolism	ko00270	0.376636	0.208642	LOC_Os10g28630;LOC_Os03g10050;LOC_Os03g12890;LOC_Os05g39770;LOC_Os09g25620;LOC_Os10g37340;LOC_Os01g09700;LOC_Os09g12290	8	K00547 homocysteine S-methyltransferase [EC:2.1.1.10] | (RAP-DB) Os10g0422200; Similar to Homocysteine S-methyltransferase 3 (EC 2.1.1.10) (S- methylmethionine:homocysteine methyltransferase 3) (SMM:Hcy S- methyltransferase 3) (ZmHMT-3). (A)+ K00640 serine O-acetyltransferase [EC:2.3.1.30] | (RAP-DB) Os03g0196600; Similar to satase isoform II. (A)+ K00826 branched-chain amino acid aminotransferas…	pme0195;Zmgn000447;pmb0468;mws1050;mws0219	5	C3H7NO2S+ C3H7O7P+ C6H11NO3S+ C5H9NO4+ C4H7NO4
Glucosinolate biosynthesis	ko00966	0.395513	0.00134403	LOC_Os03g12890	1	K00826 branched-chain amino acid aminotransferase [EC:2.6.1.42] | (RAP-DB) Os03g0231600; Similar to Branched-chain-amino-acid aminotransferase 3, chloroplast precursor (EC 2.6.1.42) (Atbcat-3). (A)	mws0250;mws0227;Lmbn001718;mws0258;mws0282;mws0256;Lmbp000123;pme0021	8	C9H11NO3+ C6H13NO2+ C6H10O3+ C6H13NO2+ C11H12N2O2+ C5H11NO2+ C6H13NO2S+ C9H11NO2
Carbon metabolism	ko01200	0.400721	0.141257	LOC_Os01g54030;LOC_Os06g29220;LOC_Os06g13720;LOC_Os02g43470;LOC_Os04g19740;LOC_Os03g10050;LOC_Os02g47020;LOC_Os03g20880;LOC_Os10g13694;LOC_Os08g02700;LOC_Os07g34520;LOC_Os12g08760;LOC_Os04g40990;LOC_Os03g19240;LOC_Os04g38600;LOC_Os03g21260	16	K00029 malate dehydrogenase (oxaloacetate-decarboxylating)(NADP+) [EC:1.1.1.40] | (RAP-DB) Os01g0743500; Cytosolic NADP malic enzyme. (A)+ K00122 formate dehydrogenase [EC:1.17.1.9] | (RAP-DB) Os06g0486900; Similar to Formate dehydrogenase, mitochondrial precursor (EC 1.2.1.2) (NAD- dependent formate dehydrogenase) (FDH). (A)+ K00161 pyruvate dehydrogenase E1 component alpha subunit [EC:1.2.4.1] …	mws1050;Zmzn000079;ML10172161;Zmgn000447;Lmgn000219;mws0219;pme2380;mws2125;pme0195	9	C5H9NO4+ C4H9O7P+ C3H4O4+ C3H7O7P+ C4H6O3+ C4H7NO4+ C5H6O5+ C3H5O6P+ C3H7NO2S
Glycine, serine and threonine metabolism	ko00260	0.429502	0.0753111	LOC_Os04g04950;LOC_Os05g39770;LOC_Os06g04630;LOC_Os09g12290;LOC_Os03g21260	5	K00276 primary-amine oxidase [EC:1.4.3.21] | (RAP-DB) Os04g0136200; Similar to OSIGBa0106G07.12 protein. (A)+ K00827 alanine-glyoxylate transaminase / (R)-3-amino-2-methylpropionate-pyruvate transaminase [EC:2.6.1.44 2.6.1.40] | (RAP-DB) Os05g0475400; Similar to Alanine:glyoxylate aminotransferase-like protein (Fragment). (A)+ K01620 threonine aldolase [EC:4.1.2.48] | (RAP-DB) Os04g0516600; Pyrid…	mws0282;pme0195;pme3033;mws0219;Zmgn000447;ML10172161	6	C11H12N2O2+ C3H7NO2S+ C4H9NO2+ C4H7NO4+ C3H7O7P+ C3H4O4
Monobactam biosynthesis	ko00261	0.448417	0.474751	LOC_Os09g12290	1	K12524 bifunctional aspartokinase / homoserine dehydrogenase 1 [EC:2.7.2.4 1.1.1.3] | (RAP-DB) Os09g0294000; Similar to Bifunctional aspartokinase/homoserine dehydrogenase 2, chloroplast precursor (AK-HD 2) (AK-HSDH 2) [Includes: Aspartokinase (EC 2.7.2.4); Homoserine dehydrogenase (EC 1.1.1.3)]. (A)	mws0219;mws0250	2	C4H7NO4+ C9H11NO3
Ubiquinone and other terpenoid-quinone biosynthesis	ko00130	0.49509	0.0299597	LOC_Os02g07160;LOC_Os01g67540;LOC_Os04g39780	3	K00457 4-hydroxyphenylpyruvate dioxygenase [EC:1.13.11.27] | (RAP-DB) Os02g0168100; Similar to 4-hydroxyphenylpyruvate dioxygenase. (A)+ K01904 4-coumarate--CoA ligase [EC:6.2.1.12] | (RAP-DB) Os01g0901600; Similar to 4-coumarate--CoA ligase-like 6. (A)+ K01904 4-coumarate--CoA ligase [EC:6.2.1.12] | (RAP-DB) Os03g0152400; Similar to 4-coumarate--CoA ligase-like 1. (A)	MA10107783;mws0250;pme1439;mws0749	4	C10H8O5+ C9H11NO3+ C9H8O3+ C7H6O3
Glycolysis / Gluconeogenesis	ko00010	0.512721	0.474751	LOC_Os02g49720;LOC_Os06g13720;LOC_Os03g20880;LOC_Os10g13694;LOC_Os08g02700;LOC_Os03g53710;LOC_Os03g19240;LOC_Os03g21260	8	K00128 aldehyde dehydrogenase (NAD+) [EC:1.2.1.3] | (RAP-DB) Os06g0270900; Similar to RF2 (EC 1.2.1.3) (T cytoplasm male sterility restorer factor 2). (A)+ K00161 pyruvate dehydrogenase E1 component alpha subunit [EC:1.2.4.1] | (RAP-DB) Os06g0246500; Similar to Pyruvate dehydrogenase E1 alpha subunit (EC 1.2.4.1). (A)+ K00873 pyruvate kinase [EC:2.7.1.40] | (RAP-DB) Os03g0325000; Similar to Pyruv…	mws2125;Zmgn000447	2	C3H5O6P+ C3H7O7P
Lysine biosynthesis	ko00300	0.519237	0.0691675	LOC_Os09g12290	1	K12524 bifunctional aspartokinase / homoserine dehydrogenase 1 [EC:2.7.2.4 1.1.1.3] | (RAP-DB) Os09g0294000; Similar to Bifunctional aspartokinase/homoserine dehydrogenase 2, chloroplast precursor (AK-HD 2) (AK-HSDH 2) [Includes: Aspartokinase (EC 2.7.2.4); Homoserine dehydrogenase (EC 1.1.1.3)]. (A)	pme0278;mws1346;pme2380;mws0219	4	C7H14N2O4+ C6H11NO4+ C5H6O5+ C4H7NO4
Arginine biosynthesis	ko00220	0.539538	0.623535	LOC_Os02g43470;LOC_Os03g31690	2	K00261 glutamate dehydrogenase (NAD(P)+) [EC:1.4.1.3] | (RAP-DB) Os02g0650900; Similar to Glutamate dehydrogenase 2 (EC 1.4.1.3) (GDH 2). (A)+ K14682 amino-acid N-acetyltransferase [EC:2.3.1.1] | (RAP-DB) Os03g0431200; Similar to N-acetyl-glutamate synthase. (A)	pme2527;pme2380;mws0219	3	C5H12N2O2+ C5H6O5+ C4H7NO4
Pantothenate and CoA biosynthesis	ko00770	0.604038	0.433639	LOC_Os02g49720;LOC_Os03g12890	2	K00128 aldehyde dehydrogenase (NAD+) [EC:1.2.1.3] | (RAP-DB) Os06g0270900; Similar to RF2 (EC 1.2.1.3) (T cytoplasm male sterility restorer factor 2). (A)+ K00826 branched-chain amino acid aminotransferase [EC:2.6.1.42] | (RAP-DB) Os03g0231600; Similar to Branched-chain-amino-acid aminotransferase 3, chloroplast precursor (EC 2.6.1.42) (Atbcat-3). (A)	mws0219;Lmgn000160;mws0256;pme0195	4	C4H7NO4+ C4H8N2O3+ C5H11NO2+ C3H7NO2S
Biosynthesis of unsaturated fatty acids	ko01040	0.604038	0.921176	LOC_Os03g53010;LOC_Os08g09950	2	K03921 acyl-[acyl-carrier-protein] desaturase [EC:1.14.19.2 1.14.19.11 1.14.19.26] | (RAP-DB) Os03g0741000; Similar to Acyl-[acyl-carrier protein] desaturase. (A)+ K03921 acyl-[acyl-carrier-protein] desaturase [EC:1.14.19.2 1.14.19.11 1.14.19.26] | (RAP-DB) Os08g0199400; Similar to Stearoyl-acyl carrier protein desaturse (EC 1.14.99.6) (Fragment). (A)	mws1489	1	C18H36O2
Tropane, piperidine and pyridine alkaloid biosynthesis	ko00960	0.616089	0.0965548	LOC_Os04g04950;LOC_Os05g04870	2	K00276 primary-amine oxidase [EC:1.4.3.21] | (RAP-DB) Os04g0136200; Similar to OSIGBa0106G07.12 protein. (A)+ K08081 tropinone reductase I [EC:1.1.1.206] | (RAP-DB) Os11g0443700; Similar to Short chain alcohol dehydrogenase-like. (A)	Rfmb319;pmb0782;pme1841;pme0021;mws0258	5	C6H11NO2+ C5H11N+ C5H14N2+ C9H11NO2+ C6H13NO2
Valine, leucine and isoleucine biosynthesis	ko00290	0.634816	0.0589717	LOC_Os03g12890	1	K00826 branched-chain amino acid aminotransferase [EC:2.6.1.42] | (RAP-DB) Os03g0231600; Similar to Branched-chain-amino-acid aminotransferase 3, chloroplast precursor (EC 2.6.1.42) (Atbcat-3). (A)	mws0256;mws0258;Lmbn000216;pmb3101;Lmbn001754;Lmbn001718;mws0227	7	C5H11NO2+ C6H13NO2+ C5H8O5+ C7H12O5+ C7H12O5+ C6H10O3+ C6H13NO2
Histidine metabolism	ko00340	0.65118	0.354563	LOC_Os02g49720	1	K00128 aldehyde dehydrogenase (NAD+) [EC:1.2.1.3] | (RAP-DB) Os06g0270900; Similar to RF2 (EC 1.2.1.3) (T cytoplasm male sterility restorer factor 2). (A)	pme2380;pme2122;mws0219	3	C5H6O5+ C5H9N3+ C4H7NO4
Tryptophan metabolism	ko00380	0.659784	0.0462794	LOC_Os02g49720;LOC_Os03g30290;LOC_Os06g16030;LOC_Os07g02120	4	K00128 aldehyde dehydrogenase (NAD+) [EC:1.2.1.3] | (RAP-DB) Os06g0270900; Similar to RF2 (EC 1.2.1.3) (T cytoplasm male sterility restorer factor 2). (A)+ K01426 amidase [EC:3.5.1.4] | (RAP-DB) Os04g0117900; Amidase family protein. (A)+ K01426 amidase [EC:3.5.1.4] | (RAP-DB) Os06g0271300; Similar to OSIGBa0140C02.5 protein. (A)+ K11816 indole-3-pyruvate monooxygenase [EC:1.14.13.168] | (RAP-DB) …	pme1651;pme2024;pme1216;mws0282;pmb0774;pmb0818;pme3083;mws0005	8	C10H9NO2+ C10H12N2O+ C6H5NO2+ C11H12N2O2+ C10H12N2O+ C11H11NO3+ C8H7NO3+ C10H12N2
Phosphatidylinositol signaling system	ko04070	0.659784	0.301075	LOC_Os02g26720;LOC_Os03g12840;LOC_Os11g38780;LOC_Os12g04550	4	K00913 inositol-1,3,4-trisphosphate 5/6-kinase / inositol-tetrakisphosphate 1-kinase [EC:2.7.1.159 2.7.1.134] | (RAP-DB) Os02g0466400; Similar to Inositol phosphate kinase. (A)+ K00913 inositol-1,3,4-trisphosphate 5/6-kinase / inositol-tetrakisphosphate 1-kinase [EC:2.7.1.159 2.7.1.134] | (RAP-DB) Os03g0230500; Inositol 1, 3, 4-trisphosphate 56-kinase family protein. (A)+ K02183 calmodulin | (RAP…	pme0516	1	C6H12O6
Inositol phosphate metabolism	ko00562	0.675724	0.660168	LOC_Os06g36560;LOC_Os02g26720;LOC_Os03g12840	3	K00469 inositol oxygenase [EC:1.13.99.1] | (RAP-DB) Os06g0561000; Similar to Myo-inositol oxygenase. (A)+ K00913 inositol-1,3,4-trisphosphate 5/6-kinase / inositol-tetrakisphosphate 1-kinase [EC:2.7.1.159 2.7.1.134] | (RAP-DB) Os02g0466400; Similar to Inositol phosphate kinase. (A)+ K00913 inositol-1,3,4-trisphosphate 5/6-kinase / inositol-tetrakisphosphate 1-kinase [EC:2.7.1.159 2.7.1.134] | (RA…	pme0516	1	C6H12O6
Nicotinate and nicotinamide metabolism	ko00760	0.70964	0.694746	LOC_Os03g61829	1	K18551 pyrimidine and pyridine-specific 5'-nucleotidase [EC:3.1.3.-] | (RAP-DB) Os03g0834050; Similar to predicted protein. (A)	Lmgn000219;pme3011;mws0219	3	C4H6O3+ C4H9NO2+ C4H7NO4
Fatty acid biosynthesis	ko00061	0.721354	0.886143	LOC_Os03g53010;LOC_Os08g09950	2	K03921 acyl-[acyl-carrier-protein] desaturase [EC:1.14.19.2 1.14.19.11 1.14.19.26] | (RAP-DB) Os03g0741000; Similar to Acyl-[acyl-carrier protein] desaturase. (A)+ K03921 acyl-[acyl-carrier-protein] desaturase [EC:1.14.19.2 1.14.19.11 1.14.19.26] | (RAP-DB) Os08g0199400; Similar to Stearoyl-acyl carrier protein desaturse (EC 1.14.99.6) (Fragment). (A)	mws1489	1	C18H36O2
Tyrosine metabolism	ko00350	0.739232	0.0450724	LOC_Os04g04950;LOC_Os02g07160	2	K00276 primary-amine oxidase [EC:1.4.3.21] | (RAP-DB) Os04g0136200; Similar to OSIGBa0106G07.12 protein. (A)+ K00457 4-hydroxyphenylpyruvate dioxygenase [EC:1.13.11.27] | (RAP-DB) Os02g0168100; Similar to 4-hydroxyphenylpyruvate dioxygenase. (A)	mws0250;Lmgn002679;pme1439;Lmbn001981;Lmgn000219;mws0180	6	C9H11NO3+ C6H6O+ C9H8O3+ C7H6O3+ C4H6O3+ C7H6O4
Lysine degradation	ko00310	0.764208	0.0360082	LOC_Os02g49720;LOC_Os08g30870	2	K00128 aldehyde dehydrogenase (NAD+) [EC:1.2.1.3] | (RAP-DB) Os06g0270900; Similar to RF2 (EC 1.2.1.3) (T cytoplasm male sterility restorer factor 2). (A)+ K11420 euchromatic histone-lysine N-methyltransferase [EC:2.1.1.43] | (RAP-DB) Os09g0362900; SET domain containing protein. (A)	pme2380;pme0122;Zmyn000247;pme1841;mws1346;pme0243;Rfmb319	7	C5H6O5+ C8H16N2O3+ C5H8O5+ C5H14N2+ C6H11NO4+ C5H8O4+ C6H11NO2
Biosynthesis of amino acids	ko01230	0.777976	0.000317501	LOC_Os04g19740;LOC_Os03g10050;LOC_Os03g12890;LOC_Os03g20880;LOC_Os06g04630;LOC_Os08g02700;LOC_Os03g18130;LOC_Os09g12290;LOC_Os01g62900;LOC_Os03g31690;LOC_Os03g21260	11	K00615 transketolase [EC:2.2.1.1] | (RAP-DB) Os04g0266900; Transketolase C-terminal-like domain containing protein. (A)+ K00640 serine O-acetyltransferase [EC:2.3.1.30] | (RAP-DB) Os03g0196600; Similar to satase isoform II. (A)+ K00826 branched-chain amino acid aminotransferase [EC:2.6.1.42] | (RAP-DB) Os03g0231600; Similar to Branched-chain-amino-acid aminotransferase 3, chloroplast precursor (E…	Zmgn000447;Lmbn001754;mws0001;pme2380;mws0256;mws0219;Lmbn000216;mws2125;pme0006;pme0278;mws0227;mws0250;mws1050;Lmbn001718;mws0154;pme2527;pme0021;Zmzn000079;ML10176345;pmb3101;mws1346;mws0258;mws0282;pme0195	24	C3H7O7P+ C7H12O5+ C4H8N2O3+ C5H6O5+ C5H11NO2+ C4H7NO4+ C5H8O5+ C3H5O6P+ C5H9NO2+ C7H14N2O4+ C6H13NO2+ C9H11NO3+ C5H9NO4+ C6H10O3+ C7H10O5+ C5H12N2O2+ C9H11NO2+ C4H9O7P+ C7H8O5+ C7H12O5+ C6H11NO4+ C6H13NO2+ C11H12N2O2+ C3H7NO2S
Citrate cycle (TCA cycle)	ko00020	0.787084	0.675945	LOC_Os06g13720;LOC_Os10g13694	2	K00161 pyruvate dehydrogenase E1 component alpha subunit [EC:1.2.4.1] | (RAP-DB) Os06g0246500; Similar to Pyruvate dehydrogenase E1 alpha subunit (EC 1.2.4.1). (A)+ K01610 phosphoenolpyruvate carboxykinase (ATP) [EC:4.1.1.49] | (RAP-DB) Os10g0204400; Similar to Phosphoenolpyruvate carboxykinase (Fragment). (A)	mws2125;pme2380	2	C3H5O6P+ C5H6O5
Isoquinoline alkaloid biosynthesis	ko00950	0.789409	0.0830112	LOC_Os04g04950	1	K00276 primary-amine oxidase [EC:1.4.3.21] | (RAP-DB) Os04g0136200; Similar to OSIGBa0106G07.12 protein. (A)	mws0250;pme1439;Hmgn001653	3	C9H11NO3+ C9H8O3+ C7H6O3
Folate biosynthesis	ko00790	0.807884	0.301075	LOC_Os01g13690	1	K18482 4-amino-4-deoxychorismate lyase [EC:4.1.3.38] | (RAP-DB) Os01g0238500; Similar to Branched-chain-amino-acid aminotransferase-like protein 3, chloroplast precursor. (A)	mws0749	1	C7H6O3
Pentose phosphate pathway	ko00030	0.807987	0.675945	LOC_Os04g19740;LOC_Os08g02700	2	K00615 transketolase [EC:2.2.1.1] | (RAP-DB) Os04g0266900; Transketolase C-terminal-like domain containing protein. (A)+ K01623 fructose-bisphosphate aldolase, class I [EC:4.1.2.13] | (RAP-DB) Os08g0120600; Similar to Fructose-bisphosphate aldolase, cytoplasmic isozyme (EC 4.1.2.13). (A)	Zmzn000079;Zmgn000447	2	C4H9O7P+ C3H7O7P
2-Oxocarboxylic acid metabolism	ko01210	0.814538	0.00840546	LOC_Os03g12890;LOC_Os03g31690	2	K00826 branched-chain amino acid aminotransferase [EC:2.6.1.42] | (RAP-DB) Os03g0231600; Similar to Branched-chain-amino-acid aminotransferase 3, chloroplast precursor (EC 2.6.1.42) (Atbcat-3). (A)+ K14682 amino-acid N-acetyltransferase [EC:2.3.1.1] | (RAP-DB) Os03g0431200; Similar to N-acetyl-glutamate synthase. (A)	mws1346;pmb3101;mws0282;mws0258;Lmbn000216;mws0219;Lmbn001754;Lmbn001718;mws0227;mws0250;pme0021;Lmbp000123;mws0256;pme2380;pme2527	15	C6H11NO4+ C7H12O5+ C11H12N2O2+ C6H13NO2+ C5H8O5+ C4H7NO4+ C7H12O5+ C6H10O3+ C6H13NO2+ C9H11NO3+ C9H11NO2+ C6H13NO2S+ C5H11NO2+ C5H6O5+ C5H12N2O2
alpha-Linolenic acid metabolism	ko00592	0.815177	0.750776	LOC_Os02g12680;LOC_Os05g06300;LOC_Os01g46370	3	K01723 hydroperoxide dehydratase [EC:4.2.1.92] | (RAP-DB) Os02g0218700, ALLENE_OXIDE_SYNTHASE_3, AOS3; Similar to Allene oxide synthase (EC 4.2.1.92). (A)+ K10527 enoyl-CoA hydratase/3-hydroxyacyl-CoA dehydrogenase [EC:4.2.1.17 1.1.1.35 1.1.1.211] | (RAP-DB) Os05g0155000; Similar to Protein MFP-b. (A)+ K16818 phospholipase A1 [EC:3.1.1.32] | (RAP-DB) Os11g0146600; Similar to Lipase family protein…	Zmpn003368;Lmbn003524	2	C18H30O3+ C9H16O3
Ascorbate and aldarate metabolism	ko00053	0.860135	0.193084	LOC_Os02g49720;LOC_Os06g36560	2	K00128 aldehyde dehydrogenase (NAD+) [EC:1.2.1.3] | (RAP-DB) Os06g0270900; Similar to RF2 (EC 1.2.1.3) (T cytoplasm male sterility restorer factor 2). (A)+ K00469 inositol oxygenase [EC:1.13.99.1] | (RAP-DB) Os06g0561000; Similar to Myo-inositol oxygenase. (A)	pme2380;pme0516;mws4175;Hmfn000531	4	C5H6O5+ C6H12O6+ C6H8O6+ C6H8O6
Glycerolipid metabolism	ko00561	0.867576	0.660168	LOC_Os02g49720;LOC_Os01g04920;LOC_Os10g35070	3	K00128 aldehyde dehydrogenase (NAD+) [EC:1.2.1.3] | (RAP-DB) Os06g0270900; Similar to RF2 (EC 1.2.1.3) (T cytoplasm male sterility restorer factor 2). (A)+ K06119 sulfoquinovosyltransferase [EC:2.4.1.-] | (RAP-DB) Os01g0142300; Glycosyl transferase, group 1 domain containing protein. (A)+ K07407 alpha-galactosidase [EC:3.2.1.22] | (RAP-DB) Os10g0492900; Similar to alpha-galactosidase. (A)	Zmgn000447	1	C3H7O7P
Purine metabolism	ko00230	0.915081	0.62029	LOC_Os03g20880;LOC_Os05g06920;LOC_Os11g03270	3	K00873 pyruvate kinase [EC:2.7.1.40] | (RAP-DB) Os03g0325000; Similar to Pyruvate kinase. (A)+ K00951 GTP pyrophosphokinase [EC:2.7.6.5] | (RAP-DB) Os05g0161500; RelA/SpoT domain containing protein. (A)+ K14641 apyrase [EC:3.6.1.5] | (RAP-DB) Os12g0123500; Similar to Apyrase precursor (EC 3.6.1.5) (ATP-diphosphatase) (Adenosine diphosphatase) (ADPase) (ATP-diphosphohydrolase). (A)	pme1109;pme0230;mws0884;pme0040;pme0033	5	C5H5N5O+ C10H13N5O4+ C10H12N5O6P+ C5H5N5+ C5H4N4O
Pentose and glucuronate interconversions	ko00040	0.96067	0.886143	LOC_Os01g57854;LOC_Os01g53990;LOC_Os10g31910	3	K01051 pectinesterase [EC:3.1.1.11] | (RAP-DB) Os01g0788400; Similar to Pectinesterase (EC 3.1.1.11) (Fragment). (A)+ K01051 pectinesterase [EC:3.1.1.11] | (RAP-DB) Os01g0743200; Pectin lyase fold/virulence factor domain containing protein. (A)+ K01728 pectate lyase [EC:4.2.2.2] | (RAP-DB) Os10g0457200; Similar to pectate lyase 12. (A)	pme2380	1	C5H6O5
ABC transporters	ko02010	0.96494	0.590067	LOC_Os08g30770;LOC_Os11g37700	2	K05658 ATP-binding cassette, subfamily B (MDR/TAP), member 1 [EC:3.6.3.44] | (RAP-DB) Os01g0534700; ABC transporter, transmembrane domain domain containing protein. (A)+ K05658 ATP-binding cassette, subfamily B (MDR/TAP), member 1 [EC:7.6.2.2] | (RAP-DB) Os02g0189800; Similar to Felis catus multi-drug resistance related (Fragment). (A)	mws0227;pme0516;pme3732;pme2527;pme0021;mws0256;pme0230;mws0219;mws0248;mws0258;pme0006	11	C6H13NO2+ C6H12O6+ C9H13N3O5+ C5H12N2O2+ C9H11NO2+ C5H11NO2+ C10H13N5O4+ C4H7NO4+ C9H12N2O6+ C6H13NO2+ C5H9NO2
Pyrimidine metabolism	ko00240	0.97088	0.275806	LOC_Os11g03270	1	K14641 apyrase [EC:3.6.1.5] | (RAP-DB) Os12g0123500; Similar to Apyrase precursor (EC 3.6.1.5) (ATP-diphosphatase) (Adenosine diphosphatase) (ADPase) (ATP-diphosphohydrolase). (A)	pme3174;pme3732;mws0248;pme3188;Lmgn000160	5	C9H14N3O8P+ C9H13N3O5+ C9H12N2O6+ C9H13N2O9P+ C4H8N2O3
