# Supplementary material for: Combined transcriptome and metabolome reveal glutathione metabolism plays a critical role in resistance to salinity in rice landraces HD961
Source: Front Plant Sci. 2022 Sep 7;13:952595. doi: 10.3389/fpls.2022.952595 (PMC9490218; doi:10.3389/fpls.2022.952595)
Supplement: Supplementary file 1 [file Data_Sheet_1.ZIP › Supplementary files/Table S2.xlsx]

## Sheet: Sheet1
Table S2 Summary of RNA-seq data quality
Sample	Raw Reads	Clean Reads	Clean Base(Gb)	Error Rate(%)	Q20(%)	Q30(%)	GC Content(%)
TR_9311_120-1	52649816	51558666	7.73	0.03	97.89	94.3	54.08
TR_9311_120-2	47935708	46940880	7.04	0.03	97.77	94	54.18
TR_9311_120-3	54710058	53481466	8.02	0.02	98	94.54	53.69
TR_9311_60-1	55501158	52921694	7.94	0.02	98.02	94.28	51.06
TR_9311_60-2	52171514	50791370	7.62	0.03	97.9	94.34	55
TR_9311_60-3	51199382	50055928	7.51	0.02	97.92	94.37	54.87
TR_9311_0-1	45553672	44686470	6.7	0.02	98.06	94.65	53.1
TR_9311_0-2	58518348	56907604	8.54	0.02	98.15	94.82	51.93
TR_9311_0-3	56063838	54869428	8.23	0.02	98.06	94.6	51.81
TR_HD961_120-1	60857294	59428696	8.91	0.02	98.04	94.63	53.77
TR_HD961_120-2	61985778	60082654	9.01	0.02	98.05	94.57	52.17
TR_HD961_120-3	51535322	49596880	7.44	0.02	98.15	94.79	51.68
TR_HD961_60-1	55583470	54068198	8.11	0.02	98.06	94.67	53.04
TR_HD961_60-2	46065628	44784392	6.72	0.02	97.98	94.49	53.03
TR_HD961_60-3	53490230	52356514	7.85	0.02	97.97	94.45	52.91
TR_HD961_0-1	52802418	51482150	7.72	0.02	97.92	94.39	54.51
TR_HD961_0-2	52265636	50721160	7.61	0.02	97.93	94.41	54.32
TR_HD961_0-3	52491104	51094776	7.66	0.02	97.99	94.52	53.93
