# Supplementary material for: Combined transcriptome and metabolome reveal glutathione metabolism plays a critical role in resistance to salinity in rice landraces HD961
Source: Front Plant Sci. 2022 Sep 7;13:952595. doi: 10.3389/fpls.2022.952595 (PMC9490218; doi:10.3389/fpls.2022.952595)
Supplement: Supplementary file 1 [file Data_Sheet_1.ZIP › Supplementary files/Table S3.xlsx]

## Sheet: Sheet1
Table S3 KEGG pathway richment of DEGs in the TH60.
#Kegg_pathway	ko_id	Cluter_frequency	Genome_frequency	P-value	GeneID	KEGG Orthology	hyperlink
Plant-pathogen interaction	ko04626	404 out of 1726 23.4067207415991%	1713 out of 9417 18.1905065307423%	8.1454e-10	LOC_Os01g59530;LOC_Os05g41200;LOC_Os04g01740;LOC_Os02g41710;LOC_Os01g59360;LOC_Os01g61590;LOC_Os02g03410;LOC_Os03g57450;LOC_Os04g43710;LOC_Os04g49510;LOC_Os05g39090;LOC_Os09g33910;LOC_Os10g36710;LOC_Os03g12390;LOC_Os01g66740;LOC_Os01g66760;LOC_Os02g06070;LOC_Os02g06090;LOC_Os02g06200;LOC_Os02g13460;LOC_Os02g40130;LOC_Os01g04070;LOC_Os03g21730;LOC_Os01g06760;LOC_Os01g06890;LOC_Os01g07280;LOC_Os01g…	K02183+K02183+K04079+K05391+K13412+K13412+K13412+K13412+K13412+K13412+K13412+K13412+K13412+K13413+K13420+K13420+K13420+K13420+K13420+K13420+K13420+K13420+K13420+K13420+K13420+K13420+K13420+K13420+K13420+K13420+K13420+K13420+K13420+K13420+K13420+K13420+K13420+K13420+K13420+K13420+K13420+K13420+K13420+K13420+K13420+K13420+K13420+K13420+K13420+K13420+K13420+K13420+K13420+K13420+K13420+K13420+K13420+…	https:\\www.genome.jp\dbget-bin\www_bget?map04626
Plant hormone signal transduction	ko04075	211 out of 1726 12.2247972190035%	836 out of 9417 8.87756185621748%	1.15925e-07	LOC_Os02g56140;LOC_Os06g06900;LOC_Os10g40740;LOC_Os11g25560;LOC_Os03g12390;LOC_Os01g60330;LOC_Os01g60670;LOC_Os01g68870;LOC_Os02g02490;LOC_Os02g07810;LOC_Os01g02370;LOC_Os01g04230;LOC_Os03g12250;LOC_Os03g18630;LOC_Os03g21510;LOC_Os03g50450;LOC_Os03g51440;LOC_Os03g56180;LOC_Os03g57780;LOC_Os04g29580;LOC_Os04g38910;LOC_Os01g12390;LOC_Os04g55620;LOC_Os05g08770;LOC_Os05g40050;LOC_Os05g40200;LOC_Os06g…	K12126+K12126+K12126+K12126+K13413+K13415+K13415+K13415+K13415+K13415+K13415+K13415+K13415+K13415+K13415+K13415+K13415+K13415+K13415+K13415+K13415+K13415+K13415+K13415+K13415+K13415+K13415+K13415+K13415+K13415+K13415+K13415+K13415+K13415+K13415+K13415+K13415+K13415+K13415+K13415+K13415+K13415+K13415+K13415+K13415+K13415+K13415+K13415+K13415+K13422+K13422+K13422+K13422+K13422+K13422+K13422+K13422+…	https:\\www.genome.jp\dbget-bin\www_bget?map04075
Starch and sucrose metabolism	ko00500	89 out of 1726 5.15643105446118%	296 out of 9417 3.14325156631624%	4.32005e-07	LOC_Os03g55090;LOC_Os02g58480;LOC_Os03g28330;LOC_Os04g17650;LOC_Os04g24430;LOC_Os07g42490;LOC_Os10g40324;LOC_Os11g12810;LOC_Os06g12450;LOC_Os08g09230;LOC_Os07g43390;LOC_Os01g09460;LOC_Os08g02120;LOC_Os05g50380;LOC_Os07g13980;LOC_Os09g12660;LOC_Os02g44230;LOC_Os07g43160;LOC_Os09g20390;LOC_Os08g36910;LOC_Os09g28420;LOC_Os07g35940;LOC_Os02g03120;LOC_Os02g05744;LOC_Os02g50040;LOC_Os02g53820;LOC_Os04g…	K00688+K00695+K00695+K00695+K00695+K00695+K00696+K00696+K00703+K00703+K00705+K00844+K00847+K00975+K00975+K00975+K01087+K01087+K01087+K01176+K01176+K01177+K01179+K01179+K01179+K01179+K01179+K01179+K01179+K01179+K01179+K01187+K01188+K01188+K01188+K01188+K01188+K01188+K01193+K01193+K01194+K01214+K01214+K05349+K05350+K05350+K05350+K05350+K05350+K05350+K05350+K16055+K16055+K16055+K19891+K19891+K19891+…	https:\\www.genome.jp\dbget-bin\www_bget?map00500
MAPK signaling pathway - plant	ko04016	187 out of 1726 10.8342989571263%	741 out of 9417 7.86874800892004%	6.70772e-07	LOC_Os01g59530;LOC_Os05g41200;LOC_Os03g03910;LOC_Os03g12390;LOC_Os01g66740;LOC_Os01g66760;LOC_Os02g06070;LOC_Os02g06090;LOC_Os02g06200;LOC_Os02g13460;LOC_Os02g40130;LOC_Os01g04070;LOC_Os03g21730;LOC_Os01g06760;LOC_Os01g06890;LOC_Os01g07280;LOC_Os01g07560;LOC_Os01g08470;LOC_Os04g42620;LOC_Os04g48760;LOC_Os04g58080;LOC_Os05g07740;LOC_Os05g07820;LOC_Os05g09640;LOC_Os06g04840;LOC_Os06g38830;LOC_Os07g…	K02183+K02183+K03781+K13413+K13420+K13420+K13420+K13420+K13420+K13420+K13420+K13420+K13420+K13420+K13420+K13420+K13420+K13420+K13420+K13420+K13420+K13420+K13420+K13420+K13420+K13420+K13420+K13420+K13420+K13420+K13420+K13420+K13420+K13420+K13420+K13420+K13420+K13420+K13420+K13420+K13420+K13420+K13420+K13420+K13420+K13420+K13420+K13420+K13420+K13420+K13422+K13422+K13422+K13422+K13422+K13422+K13422+…	https:\\www.genome.jp\dbget-bin\www_bget?map04016
Photosynthesis - antenna proteins	ko00196	12 out of 1726 0.695249130938586%	16 out of 9417 0.169905490071148%	1.21515e-06	LOC_Os06g21590;LOC_Os07g38960;LOC_Os02g10390;LOC_Os08g33820;LOC_Os09g17740;LOC_Os01g41710;LOC_Os03g39610;LOC_Os07g37550;LOC_Os07g37240;LOC_Os11g13890;LOC_Os04g38410;LOC_Os09g12540	K08907+K08908+K08909+K08910+K08912+K08912+K08913+K08914+K08915+K08916+K08917+K14172	https:\\www.genome.jp\dbget-bin\www_bget?map00196
Phenylpropanoid biosynthesis	ko00940	96 out of 1726 5.56199304750869%	341 out of 9417 3.62111075714134%	3.94363e-06	LOC_Os03g12270;LOC_Os04g15920;LOC_Os04g52280;LOC_Os01g57730;LOC_Os02g06630;LOC_Os02g14160;LOC_Os02g14440;LOC_Os02g58720;LOC_Os03g02920;LOC_Os03g22010;LOC_Os03g22020;LOC_Os03g25330;LOC_Os03g36560;LOC_Os03g55420;LOC_Os04g39100;LOC_Os04g42100;LOC_Os01g10850;LOC_Os01g15830;LOC_Os04g53640;LOC_Os04g55740;LOC_Os04g56180;LOC_Os04g59150;LOC_Os04g59210;LOC_Os04g59260;LOC_Os05g04410;LOC_Os05g04490;LOC_Os05g…	K00083+K00083+K00083+K00430+K00430+K00430+K00430+K00430+K00430+K00430+K00430+K00430+K00430+K00430+K00430+K00430+K00430+K00430+K00430+K00430+K00430+K00430+K00430+K00430+K00430+K00430+K00430+K00430+K00430+K00430+K00430+K00430+K00430+K00430+K00430+K00430+K00430+K00430+K00430+K00430+K00430+K00430+K00430+K00430+K00430+K00430+K00430+K00430+K00430+K00430+K00430+K00487+K00588+K01188+K01188+K01188+K01188+…	https:\\www.genome.jp\dbget-bin\www_bget?map00940
Biosynthesis of secondary metabolites	ko01110	451 out of 1726 26.1297798377752%	2076 out of 9417 22.0452373367314%	4.68504e-06	LOC_Os01g62860;LOC_Os01g71280;LOC_Os02g01510;LOC_Os08g40180;LOC_Os09g31970;LOC_Os04g46560;LOC_Os01g61380;LOC_Os07g43700;LOC_Os05g49760;LOC_Os03g53690;LOC_Os03g12270;LOC_Os04g15920;LOC_Os04g52280;LOC_Os03g09020;LOC_Os07g42924;LOC_Os02g43194;LOC_Os02g49720;LOC_Os04g45720;LOC_Os06g45590;LOC_Os06g13720;LOC_Os08g23810;LOC_Os09g10600;LOC_Os10g35370;LOC_Os01g66720;LOC_Os06g23870;LOC_Os05g48200;LOC_Os04g…	K00002+K00006+K00016+K00021+K00021+K00025+K00026+K00026+K00031+K00059+K00083+K00083+K00083+K00121+K00121+K00128+K00128+K00128+K00134+K00161+K00208+K00208+K00218+K00224+K00232+K00264+K00276+K00276+K00281+K00382+K00430+K00430+K00430+K00430+K00430+K00430+K00430+K00430+K00430+K00430+K00430+K00430+K00430+K00430+K00430+K00430+K00430+K00430+K00430+K00430+K00430+K00430+K00430+K00430+K00430+K00430+K00430+…	https:\\www.genome.jp\dbget-bin\www_bget?map01110
Diterpenoid biosynthesis	ko00904	52 out of 1726 3.01274623406721%	163 out of 9417 1.73091218009982%	1.82856e-05	LOC_Os02g17780;LOC_Os02g36210;LOC_Os04g09900;LOC_Os09g15060;LOC_Os06g02019;LOC_Os01g08220;LOC_Os02g41954;LOC_Os04g33360;LOC_Os04g44150;LOC_Os05g06670;LOC_Os05g48700;LOC_Os07g01340;LOC_Os03g61740;LOC_Os07g46830;LOC_Os07g46840;LOC_Os07g46852;LOC_Os07g46870;LOC_Os07g46920;LOC_Os07g46940;LOC_Os07g46980;LOC_Os02g36220;LOC_Os11g28530;LOC_Os04g10060;LOC_Os01g72740;LOC_Os01g72760;LOC_Os02g09310;LOC_Os02g…	K04120+K04120+K04120+K04120+K04123+K04124+K04125+K04125+K04125+K04125+K04125+K04125+K13070+K13070+K13070+K13070+K13070+K13070+K13070+K13070+K14038+K14038+K14046+K16083+K16083+K16083+K16083+K16083+K16083+K16083+K16083+K16083+K16083+K16083+K16083+K16083+K16083+K16083+K16083+K16083+K16083+K16084+K16084+K16084+K16084+K16084+K16084+K16085+K16085+K21718+K21718+K21718	https:\\www.genome.jp\dbget-bin\www_bget?map00904
Carbon fixation in photosynthetic organisms	ko00710	31 out of 1726 1.79606025492468%	90 out of 9417 0.955718381650207%	0.000188291	LOC_Os04g46560;LOC_Os01g61380;LOC_Os07g43700;LOC_Os01g54030;LOC_Os06g45590;LOC_Os04g19740;LOC_Os03g08530;LOC_Os10g25130;LOC_Os10g25140;LOC_Os02g47020;LOC_Os05g41640;LOC_Os06g45710;LOC_Os10g30550;LOC_Os04g16680;LOC_Os01g11054;LOC_Os01g55350;LOC_Os02g05830;LOC_Os12g17600;LOC_Os12g19381;LOC_Os12g19470;LOC_Os03g15050;LOC_Os05g33380;LOC_Os06g40640;LOC_Os11g07020;LOC_Os12g07210;LOC_Os07g08030;LOC_Os01g…	K00025+K00026+K00026+K00029+K00134+K00615+K00814+K00814+K00814+K00855+K00927+K00927+K00927+K01100+K01595+K01595+K01602+K01602+K01602+K01602+K01610+K01623+K01623+K01623+K01623+K01807+K03841+K03841+K05298+K05298+K14272	https:\\www.genome.jp\dbget-bin\www_bget?map00710
Metabolic pathways	ko01100	686 out of 1726 39.7450753186559%	3399 out of 9417 36.0942975469895%	0.000279915	LOC_Os01g62860;LOC_Os12g25690;LOC_Os12g25700;LOC_Os02g01510;LOC_Os08g40180;LOC_Os09g31970;LOC_Os04g46560;LOC_Os01g61380;LOC_Os07g43700;LOC_Os01g54030;LOC_Os05g49760;LOC_Os03g53690;LOC_Os03g12270;LOC_Os04g15920;LOC_Os04g52280;LOC_Os02g03200;LOC_Os04g29090;LOC_Os04g29210;LOC_Os01g49360;LOC_Os03g09020;LOC_Os07g42924;LOC_Os02g43194;LOC_Os02g49720;LOC_Os04g45720;LOC_Os06g45590;LOC_Os06g13720;LOC_Os02g…	K00002+K00012+K00012+K00016+K00021+K00021+K00025+K00026+K00026+K00029+K00031+K00059+K00083+K00083+K00083+K00103+K00103+K00103+K00103+K00121+K00121+K00128+K00128+K00128+K00134+K00161+K00207+K00208+K00208+K00218+K00232+K00264+K00276+K00276+K00281+K00306+K00366+K00366+K00382+K00383+K00387+K00423+K00423+K00423+K00423+K00423+K00423+K00423+K00430+K00430+K00430+K00430+K00430+K00430+K00430+K00430+K00430+…	https:\\www.genome.jp\dbget-bin\www_bget?map01100
Cutin, suberine and wax biosynthesis	ko00073	30 out of 1726 1.73812282734647%	98 out of 9417 1.04067112668578%	0.00212544	LOC_Os04g28570;LOC_Os04g28620;LOC_Os08g44360;LOC_Os09g39410;LOC_Os02g44654;LOC_Os04g47250;LOC_Os01g01520;LOC_Os06g05310;LOC_Os06g05320;LOC_Os11g31090;LOC_Os01g63540;LOC_Os02g38290;LOC_Os03g04530;LOC_Os03g04650;LOC_Os08g31030;LOC_Os09g19930;LOC_Os02g29600;LOC_Os02g40784;LOC_Os03g12230;LOC_Os04g43170;LOC_Os04g43200;LOC_Os06g14324;LOC_Os06g14350;LOC_Os04g33370;LOC_Os06g46680;LOC_Os07g26870;LOC_Os10g…	K13356+K13356+K13356+K13356+K15398+K15398+K15400+K15400+K15400+K15400+K15401+K15402+K15402+K15402+K15403+K15403+K15404+K15404+K17991+K17991+K17991+K17991+K17991+K21995+K21995+K21995+K21995+K21995+K21995+K21995	https:\\www.genome.jp\dbget-bin\www_bget?map00073
Ascorbate and aldarate metabolism	ko00053	24 out of 1726 1.39049826187717%	76 out of 9417 0.807051077837953%	0.00363864	LOC_Os12g25690;LOC_Os12g25700;LOC_Os02g03200;LOC_Os04g29090;LOC_Os04g29210;LOC_Os01g49360;LOC_Os02g43194;LOC_Os02g49720;LOC_Os04g45720;LOC_Os01g01030;LOC_Os04g47400;LOC_Os06g01490;LOC_Os06g46500;LOC_Os07g02810;LOC_Os07g32660;LOC_Os10g36390;LOC_Os02g34810;LOC_Os04g14680;LOC_Os04g51300;LOC_Os08g41090;LOC_Os06g36560;LOC_Os02g47790;LOC_Os01g67520;LOC_Os04g26920	K00012+K00012+K00103+K00103+K00103+K00103+K00128+K00128+K00128+K00423+K00423+K00423+K00423+K00423+K00423+K00423+K00434+K00434+K00434+K00434+K00469+K08232+K14190+K17744	https:\\www.genome.jp\dbget-bin\www_bget?map00053
Glyoxylate and dicarboxylate metabolism	ko00630	30 out of 1726 1.73812282734647%	102 out of 9417 1.08314749920357%	0.00413627	LOC_Os04g46560;LOC_Os01g61380;LOC_Os07g43700;LOC_Os06g40940;LOC_Os07g46460;LOC_Os05g06460;LOC_Os03g52840;LOC_Os04g53230;LOC_Os08g39300;LOC_Os02g05830;LOC_Os12g17600;LOC_Os12g19381;LOC_Os12g19470;LOC_Os07g34520;LOC_Os12g08760;LOC_Os04g40990;LOC_Os02g32490;LOC_Os04g33190;LOC_Os01g24030;LOC_Os03g50490;LOC_Os04g56400;LOC_Os03g03910;LOC_Os03g57220;LOC_Os04g53210;LOC_Os07g05820;LOC_Os07g42430;LOC_Os07g…	K00025+K00026+K00026+K00281+K00284+K00382+K00600+K00605+K00830+K01602+K01602+K01602+K01602+K01637+K01637+K01638+K01895+K01895+K01913+K01915+K01915+K03781+K11517+K11517+K11517+K11517+K14272+K15918+K15919+K19269	https:\\www.genome.jp\dbget-bin\www_bget?map00630
Fatty acid elongation	ko00062	20 out of 1726 1.15874855156431%	61 out of 9417 0.647764680896251%	0.00474567	LOC_Os11g01154;LOC_Os04g02620;LOC_Os04g40730;LOC_Os06g19550;LOC_Os06g19590;LOC_Os11g24484;LOC_Os02g11070;LOC_Os02g49920;LOC_Os03g26530;LOC_Os05g49900;LOC_Os06g14810;LOC_Os06g15170;LOC_Os06g39750;LOC_Os07g15190;LOC_Os01g34560;LOC_Os09g19650;LOC_Os09g34930;LOC_Os10g07010;LOC_Os10g28060;LOC_Os10g33370	K07512+K10251+K10251+K10251+K10251+K10251+K15397+K15397+K15397+K15397+K15397+K15397+K15397+K15397+K15397+K15397+K15397+K15397+K15397+K15397	https:\\www.genome.jp\dbget-bin\www_bget?map00062
Pentose and glucuronate interconversions	ko00040	38 out of 1726 2.20162224797219%	145 out of 9417 1.53976850376978%	0.0113355	LOC_Os01g62860;LOC_Os12g25690;LOC_Os12g25700;LOC_Os01g57854;LOC_Os01g65790;LOC_Os02g54190;LOC_Os03g18860;LOC_Os04g01570;LOC_Os04g35770;LOC_Os04g46740;LOC_Os01g15039;LOC_Os05g29790;LOC_Os05g44600;LOC_Os01g19440;LOC_Os01g20980;LOC_Os01g21034;LOC_Os06g09340;LOC_Os06g49760;LOC_Os07g47830;LOC_Os07g49100;LOC_Os08g34900;LOC_Os09g39760;LOC_Os01g53990;LOC_Os02g54030;LOC_Os02g03750;LOC_Os02g15690;LOC_Os03g…	K00002+K00012+K00012+K01051+K01051+K01051+K01051+K01051+K01051+K01051+K01051+K01051+K01051+K01051+K01051+K01051+K01051+K01051+K01051+K01051+K01051+K01051+K01051+K01184+K01213+K01213+K01213+K01213+K01213+K01213+K01213+K01213+K01213+K01213+K01213+K01213+K01728+K01728	https:\\www.genome.jp\dbget-bin\www_bget?map00040
Fatty acid biosynthesis	ko00061	17 out of 1726 0.984936268829664%	56 out of 9417 0.594669215249018%	0.0197247	LOC_Os03g53690;LOC_Os08g23810;LOC_Os09g10600;LOC_Os05g04170;LOC_Os11g06880;LOC_Os01g48910;LOC_Os11g35400;LOC_Os01g65830;LOC_Os02g30200;LOC_Os03g30950;LOC_Os06g30780;LOC_Os08g09950;LOC_Os08g10010;LOC_Os11g01154;LOC_Os06g09630;LOC_Os07g42420;LOC_Os06g05130	K00059+K00208+K00208+K01897+K01897+K01897+K01897+K03921+K03921+K03921+K03921+K03921+K03921+K07512+K09458+K09458+K10781	https:\\www.genome.jp\dbget-bin\www_bget?map00061
Amino sugar and nucleotide sugar metabolism	ko00520	51 out of 1726 2.95480880648899%	212 out of 9417 2.25124774344271%	0.0207843	LOC_Os12g25690;LOC_Os12g25700;LOC_Os01g09460;LOC_Os08g02120;LOC_Os04g52370;LOC_Os05g50380;LOC_Os07g13980;LOC_Os09g12660;LOC_Os01g64110;LOC_Os04g30770;LOC_Os04g41620;LOC_Os04g41640;LOC_Os04g41680;LOC_Os05g15850;LOC_Os05g15880;LOC_Os07g19040;LOC_Os08g40680;LOC_Os11g27400;LOC_Os01g47070;LOC_Os01g49320;LOC_Os11g47500;LOC_Os11g47510;LOC_Os11g47580;LOC_Os06g44260;LOC_Os03g16980;LOC_Os03g17230;LOC_Os07g…	K00012+K00012+K00844+K00847+K00972+K00975+K00975+K00975+K01183+K01183+K01183+K01183+K01183+K01183+K01183+K01183+K01183+K01183+K01183+K01183+K01183+K01183+K01183+K02377+K08678+K08678+K08678+K08679+K12373+K12373+K12373+K12449+K13379+K13648+K13648+K13648+K13648+K13648+K13648+K13648+K13648+K15920+K15920+K15920+K15920+K15920+K20547+K20547+K20547+K20547+K20547	https:\\www.genome.jp\dbget-bin\www_bget?map00520
alpha-Linolenic acid metabolism	ko00592	26 out of 1726 1.5063731170336%	97 out of 9417 1.03005203355633%	0.024593	LOC_Os01g66720;LOC_Os06g23870;LOC_Os02g10120;LOC_Os04g37430;LOC_Os05g23880;LOC_Os03g50030;LOC_Os11g34440;LOC_Os02g12680;LOC_Os03g12500;LOC_Os03g55800;LOC_Os06g11200;LOC_Os06g11290;LOC_Os01g27240;LOC_Os03g32314;LOC_Os05g06300;LOC_Os05g29880;LOC_Os02g02000;LOC_Os01g67430;LOC_Os02g43700;LOC_Os08g04800;LOC_Os01g46240;LOC_Os01g46250;LOC_Os01g46290;LOC_Os01g46370;LOC_Os11g10480;LOC_Os11g10510	K00224+K00232+K00454+K00454+K00454+K01047+K01047+K01723+K01723+K01723+K05894+K05894+K05894+K10525+K10527+K10527+K10528+K16818+K16818+K16818+K16818+K16818+K16818+K16818+K18857+K18857	https:\\www.genome.jp\dbget-bin\www_bget?map00592
Photosynthesis	ko00195	22 out of 1726 1.27462340672074%	81 out of 9417 0.860146543485186%	0.0318306	LOC_Os03g17070;LOC_Os06g39740;LOC_Os07g32880;LOC_Os02g15560;LOC_Os06g01210;LOC_Os01g64120;LOC_Os02g01340;LOC_Os08g44680;LOC_Os03g56670;LOC_Os05g48630;LOC_Os07g05480;LOC_Os12g23200;LOC_Os12g08770;LOC_Os01g31690;LOC_Os07g04840;LOC_Os05g43310;LOC_Os08g02630;LOC_Os07g05365;LOC_Os08g10020;LOC_Os01g64960;LOC_Os03g21560;LOC_Os04g33830	K02109+K02112+K02115+K02636+K02638+K02639+K02641+K02692+K02694+K02695+K02698+K02699+K02701+K02716+K02717+K02721+K02723+K03541+K03541+K03542+K08902+K14332	https:\\www.genome.jp\dbget-bin\www_bget?map00195
Glycosphingolipid biosynthesis - ganglio series	ko00604	8 out of 1726 0.463499420625724%	23 out of 9417 0.244239141977275%	0.0456723	LOC_Os01g65460;LOC_Os02g12730;LOC_Os03g06940;LOC_Os01g39830;LOC_Os10g19960;LOC_Os01g66700;LOC_Os05g34320;LOC_Os07g38790	K12309+K12309+K12309+K12309+K12309+K12373+K12373+K12373	https:\\www.genome.jp\dbget-bin\www_bget?map00604
Glutathione metabolism	ko00480	33 out of 1726 1.91193511008111%	138 out of 9417 1.46543485186365%	0.0485248	LOC_Os05g49760;LOC_Os10g28000;LOC_Os06g08670;LOC_Os02g34810;LOC_Os04g14680;LOC_Os04g51300;LOC_Os08g41090;LOC_Os01g70770;LOC_Os03g04220;LOC_Os03g04240;LOC_Os03g04250;LOC_Os03g17480;LOC_Os05g05610;LOC_Os05g05620;LOC_Os06g12290;LOC_Os07g07320;LOC_Os01g25100;LOC_Os01g27260;LOC_Os01g27360;LOC_Os07g28480;LOC_Os10g38140;LOC_Os10g38150;LOC_Os10g38350;LOC_Os10g38690;LOC_Os10g38700;LOC_Os10g38710;LOC_Os10g…	K00031+K00383+K00432+K00434+K00434+K00434+K00434+K00799+K00799+K00799+K00799+K00799+K00799+K00799+K00799+K00799+K00799+K00799+K00799+K00799+K00799+K00799+K00799+K00799+K00799+K00799+K00799+K00799+K01255+K01581+K10808+K21456+K22596	https:\\www.genome.jp\dbget-bin\www_bget?map00480
ABC transporters	ko02010	28 out of 1726 1.62224797219003%	113 out of 9417 1.19995752362748%	0.0522429	LOC_Os02g21340;LOC_Os01g61940;LOC_Os02g01820;LOC_Os02g11960;LOC_Os02g21750;LOC_Os02g46680;LOC_Os03g08380;LOC_Os03g17350;LOC_Os01g08260;LOC_Os03g64200;LOC_Os04g11820;LOC_Os04g38570;LOC_Os04g54930;LOC_Os05g31910;LOC_Os06g30730;LOC_Os07g18874;LOC_Os08g43120;LOC_Os08g45030;LOC_Os09g29670;LOC_Os01g42370;LOC_Os01g42900;LOC_Os10g35180;LOC_Os12g22110;LOC_Os01g67580;LOC_Os03g04920;LOC_Os04g49900;LOC_Os11g…	K05657+K05658+K05658+K05658+K05658+K05658+K05658+K05658+K05658+K05658+K05658+K05658+K05658+K05658+K05658+K05658+K05658+K05658+K05658+K05658+K05658+K05658+K05658+K05665+K05665+K05665+K05665+K05666	https:\\www.genome.jp\dbget-bin\www_bget?map02010
Fatty acid metabolism	ko01212	25 out of 1726 1.44843568945539%	100 out of 9417 1.06190931294467%	0.0583726	LOC_Os03g53690;LOC_Os08g23810;LOC_Os09g10600;LOC_Os06g23870;LOC_Os05g04170;LOC_Os11g06880;LOC_Os01g48910;LOC_Os11g35400;LOC_Os01g65830;LOC_Os02g30200;LOC_Os03g30950;LOC_Os06g30780;LOC_Os08g09950;LOC_Os08g10010;LOC_Os11g01154;LOC_Os06g09630;LOC_Os07g42420;LOC_Os04g02620;LOC_Os04g40730;LOC_Os06g19550;LOC_Os06g19590;LOC_Os11g24484;LOC_Os05g06300;LOC_Os05g29880;LOC_Os06g05130	K00059+K00208+K00208+K00232+K01897+K01897+K01897+K01897+K03921+K03921+K03921+K03921+K03921+K03921+K07512+K09458+K09458+K10251+K10251+K10251+K10251+K10251+K10527+K10527+K10781	https:\\www.genome.jp\dbget-bin\www_bget?map01212
Carbon metabolism	ko01200	71 out of 1726 4.1135573580533%	329 out of 9417 3.49368163958798%	0.0715797	LOC_Os04g46560;LOC_Os01g61380;LOC_Os07g43700;LOC_Os01g54030;LOC_Os05g49760;LOC_Os03g09020;LOC_Os07g42924;LOC_Os06g45590;LOC_Os06g13720;LOC_Os06g23870;LOC_Os06g40940;LOC_Os05g06460;LOC_Os03g52840;LOC_Os04g53230;LOC_Os04g19740;LOC_Os03g08660;LOC_Os03g10050;LOC_Os01g52260;LOC_Os03g08530;LOC_Os10g25130;LOC_Os10g25140;LOC_Os08g39300;LOC_Os03g06200;LOC_Os01g09460;LOC_Os01g53680;LOC_Os02g47020;LOC_Os03g…	K00025+K00026+K00026+K00029+K00031+K00121+K00121+K00134+K00161+K00232+K00281+K00382+K00600+K00605+K00615+K00640+K00640+K00640+K00814+K00814+K00814+K00830+K00831+K00844+K00850+K00855+K00873+K00873+K00927+K00927+K00927+K01057+K01057+K01100+K01595+K01595+K01602+K01602+K01602+K01602+K01610+K01623+K01623+K01623+K01623+K01637+K01637+K01638+K01689+K01738+K01738+K01738+K01807+K01895+K01895+K01913+K03781+…	https:\\www.genome.jp\dbget-bin\www_bget?map01200
Glycolysis / Gluconeogenesis	ko00010	39 out of 1726 2.25955967555041%	173 out of 9417 1.83710311139429%	0.0912907	LOC_Os01g62860;LOC_Os02g01510;LOC_Os03g09020;LOC_Os07g42924;LOC_Os02g43194;LOC_Os02g49720;LOC_Os04g45720;LOC_Os06g45590;LOC_Os06g13720;LOC_Os05g06460;LOC_Os01g09460;LOC_Os01g53680;LOC_Os03g46910;LOC_Os01g47080;LOC_Os02g48360;LOC_Os05g41640;LOC_Os06g45710;LOC_Os10g30550;LOC_Os05g39320;LOC_Os10g33980;LOC_Os03g15050;LOC_Os05g33380;LOC_Os06g40640;LOC_Os11g07020;LOC_Os12g07210;LOC_Os09g20820;LOC_Os02g…	K00002+K00016+K00121+K00121+K00128+K00128+K00128+K00134+K00161+K00382+K00844+K00850+K00873+K00873+K00895+K00927+K00927+K00927+K01568+K01568+K01610+K01623+K01623+K01623+K01623+K01689+K01785+K01785+K01792+K01895+K01895+K01913+K03103+K03841+K03841+K15633+K15634+K18857+K18857	https:\\www.genome.jp\dbget-bin\www_bget?map00010
Glycerophospholipid metabolism	ko00564	40 out of 1726 2.31749710312862%	179 out of 9417 1.90081767017097%	0.097966	LOC_Os01g71280;LOC_Os04g53370;LOC_Os08g06450;LOC_Os03g50030;LOC_Os11g34440;LOC_Os01g01190;LOC_Os03g63580;LOC_Os03g02740;LOC_Os06g40170;LOC_Os09g25390;LOC_Os02g37590;LOC_Os04g39610;LOC_Os08g44300;LOC_Os01g52230;LOC_Os01g49020;LOC_Os01g49024;LOC_Os02g24340;LOC_Os01g63580;LOC_Os03g61720;LOC_Os05g20100;LOC_Os05g37600;LOC_Os01g22560;LOC_Os01g22570;LOC_Os08g03700;LOC_Os10g27330;LOC_Os01g44069;LOC_Os11g…	K00006+K00655+K00968+K01047+K01047+K01114+K01114+K01115+K01115+K01115+K01126+K01126+K01517+K06124+K08730+K08730+K13506+K13508+K13508+K13508+K13508+K13508+K13508+K13508+K13508+K13508+K13508+K13513+K14156+K16818+K16818+K16818+K16818+K16818+K16818+K16818+K18693+K18696+K18696+K18696	https:\\www.genome.jp\dbget-bin\www_bget?map00564
Biosynthesis of unsaturated fatty acids	ko01040	12 out of 1726 0.695249130938586%	45 out of 9417 0.477859190825104%	0.107671	LOC_Os06g23870;LOC_Os01g65830;LOC_Os02g30200;LOC_Os03g30950;LOC_Os06g30780;LOC_Os08g09950;LOC_Os08g10010;LOC_Os04g02620;LOC_Os04g40730;LOC_Os06g19550;LOC_Os06g19590;LOC_Os11g24484	K00232+K03921+K03921+K03921+K03921+K03921+K03921+K10251+K10251+K10251+K10251+K10251	https:\\www.genome.jp\dbget-bin\www_bget?map01040
Cyanoamino acid metabolism	ko00460	19 out of 1726 1.10081112398609%	79 out of 9417 0.838908357226293%	0.121926	LOC_Os03g52840;LOC_Os04g39814;LOC_Os06g21570;LOC_Os06g46940;LOC_Os09g31410;LOC_Os09g31430;LOC_Os09g33710;LOC_Os03g53790;LOC_Os03g49600;LOC_Os03g49610;LOC_Os04g43360;LOC_Os04g43380;LOC_Os04g43390;LOC_Os04g43400;LOC_Os01g32364;LOC_Os03g37290;LOC_Os03g63310;LOC_Os12g32850;LOC_Os04g55710	K00600+K01188+K01188+K01188+K01188+K01188+K01188+K05349+K05350+K05350+K05350+K05350+K05350+K05350+K05350+K12153+K13029+K13029+K13051	https:\\www.genome.jp\dbget-bin\www_bget?map00460
Flavonoid biosynthesis	ko00941	29 out of 1726 1.68018539976825%	128 out of 9417 1.35924392056918%	0.124511	LOC_Os04g56700;LOC_Os01g60450;LOC_Os08g38920;LOC_Os11g32650;LOC_Os02g52840;LOC_Os03g55260;LOC_Os04g01140;LOC_Os08g43440;LOC_Os10g08540;LOC_Os04g53780;LOC_Os04g53810;LOC_Os04g53830;LOC_Os04g53850;LOC_Os04g53920;LOC_Os06g46920;LOC_Os07g41060;LOC_Os10g12050;LOC_Os04g51660;LOC_Os04g51980;LOC_Os04g56910;LOC_Os08g10420;LOC_Os08g43020;LOC_Os10g23310;LOC_Os10g23820;LOC_Os03g15360;LOC_Os04g09604;LOC_Os04g…	K00475+K00487+K00588+K00660+K05278+K05280+K05280+K05280+K05280+K08695+K08695+K08695+K08695+K08695+K08695+K08695+K09754+K13065+K13065+K13065+K13065+K13065+K13065+K13065+K13081+K22440+K22440+K22440+K22440	https:\\www.genome.jp\dbget-bin\www_bget?map00941
Carotenoid biosynthesis	ko00906	16 out of 1726 0.926998841251448%	65 out of 9417 0.690241053414038%	0.125933	LOC_Os09g38320;LOC_Os02g27200;LOC_Os02g47510;LOC_Os12g24800;LOC_Os03g18740;LOC_Os07g49120;LOC_Os11g32030;LOC_Os02g47470;LOC_Os07g33440;LOC_Os07g33480;LOC_Os07g33560;LOC_Os07g33610;LOC_Os08g36860;LOC_Os08g02210;LOC_Os01g38580;LOC_Os01g54270	K02291+K09838+K09840+K09840+K09841+K09841+K09841+K09843+K09843+K09843+K09843+K09843+K09843+K17911+K17913+K17913	https:\\www.genome.jp\dbget-bin\www_bget?map00906
Glycosphingolipid biosynthesis - globo and isoglobo series	ko00603	5 out of 1726 0.289687137891078%	16 out of 9417 0.169905490071148%	0.154199	LOC_Os04g44740;LOC_Os07g26900;LOC_Os01g66700;LOC_Os05g34320;LOC_Os07g38790	K01988+K07407+K12373+K12373+K12373	https:\\www.genome.jp\dbget-bin\www_bget?map00603
Other glycan degradation	ko00511	10 out of 1726 0.579374275782155%	39 out of 9417 0.414144632048423%	0.163556	LOC_Os09g34920;LOC_Os01g65460;LOC_Os02g12730;LOC_Os03g06940;LOC_Os01g39830;LOC_Os10g19960;LOC_Os01g66700;LOC_Os05g34320;LOC_Os07g38790;LOC_Os08g01940	K01206+K12309+K12309+K12309+K12309+K12309+K12373+K12373+K12373+K17108	https:\\www.genome.jp\dbget-bin\www_bget?map00511
Limonene and pinene degradation	ko00903	3 out of 1726 0.173812282734647%	8 out of 9417 0.084952745035574%	0.167426	LOC_Os02g43194;LOC_Os02g49720;LOC_Os04g45720	K00128+K00128+K00128	https:\\www.genome.jp\dbget-bin\www_bget?map00903
Fatty acid degradation	ko00071	16 out of 1726 0.926998841251448%	68 out of 9417 0.722098332802379%	0.168692	LOC_Os03g09020;LOC_Os07g42924;LOC_Os02g43194;LOC_Os02g49720;LOC_Os04g45720;LOC_Os06g23870;LOC_Os05g04170;LOC_Os11g06880;LOC_Os01g48910;LOC_Os11g35400;LOC_Os11g17440;LOC_Os05g06300;LOC_Os05g29880;LOC_Os01g63540;LOC_Os11g10480;LOC_Os11g10510	K00121+K00121+K00128+K00128+K00128+K00232+K01897+K01897+K01897+K01897+K07517+K10527+K10527+K15401+K18857+K18857	https:\\www.genome.jp\dbget-bin\www_bget?map00071
Nitrogen metabolism	ko00910	11 out of 1726 0.637311703360371%	44 out of 9417 0.467240097695657%	0.169287	LOC_Os05g48200;LOC_Os07g46460;LOC_Os02g52730;LOC_Os01g25484;LOC_Os01g45274;LOC_Os08g32780;LOC_Os03g50490;LOC_Os04g56400;LOC_Os01g36720;LOC_Os08g36480;LOC_Os08g36500	K00264+K00284+K00366+K00366+K01673+K01674+K01915+K01915+K02575+K10534+K10534	https:\\www.genome.jp\dbget-bin\www_bget?map00910
Glycosaminoglycan degradation	ko00531	9 out of 1726 0.52143684820394%	35 out of 9417 0.371668259530636%	0.178214	LOC_Os02g55870;LOC_Os01g65460;LOC_Os02g12730;LOC_Os03g06940;LOC_Os01g39830;LOC_Os10g19960;LOC_Os01g66700;LOC_Os05g34320;LOC_Os07g38790	K07964+K12309+K12309+K12309+K12309+K12309+K12373+K12373+K12373	https:\\www.genome.jp\dbget-bin\www_bget?map00531
Glycerolipid metabolism	ko00561	23 out of 1726 1.33256083429896%	108 out of 9417 1.14686205798025%	0.244909	LOC_Os01g62860;LOC_Os02g43194;LOC_Os02g49720;LOC_Os04g45720;LOC_Os04g53370;LOC_Os01g21300;LOC_Os01g21310;LOC_Os07g01030;LOC_Os07g26900;LOC_Os02g24340;LOC_Os01g63580;LOC_Os03g61720;LOC_Os05g20100;LOC_Os05g37600;LOC_Os01g22560;LOC_Os01g22570;LOC_Os08g03700;LOC_Os10g27330;LOC_Os01g44069;LOC_Os11g45400;LOC_Os05g42270;LOC_Os01g48990;LOC_Os01g47580	K00002+K00128+K00128+K00128+K00655+K01054+K01054+K06119+K07407+K13506+K13508+K13508+K13508+K13508+K13508+K13508+K13508+K13508+K13508+K13508+K13513+K15918+K18693	https:\\www.genome.jp\dbget-bin\www_bget?map00561
Flavone and flavonol biosynthesis	ko00944	4 out of 1726 0.231749710312862%	14 out of 9417 0.148667303812254%	0.245642	LOC_Os03g55260;LOC_Os04g01140;LOC_Os08g43440;LOC_Os10g08540	K05280+K05280+K05280+K05280	https:\\www.genome.jp\dbget-bin\www_bget?map00944
Biosynthesis of various secondary metabolites - part 2	ko00998	4 out of 1726 0.231749710312862%	14 out of 9417 0.148667303812254%	0.245642	LOC_Os01g01660;LOC_Os02g47610;LOC_Os01g13610;LOC_Os12g16220	K21568+K21568+K21568+K21568	https:\\www.genome.jp\dbget-bin\www_bget?map00998
Sesquiterpenoid and triterpenoid biosynthesis	ko00909	9 out of 1726 0.52143684820394%	38 out of 9417 0.403525538918976%	0.251262	LOC_Os03g12900;LOC_Os04g27190;LOC_Os04g27430;LOC_Os04g27670;LOC_Os05g24500;LOC_Os05g24520;LOC_Os07g11790;LOC_Os11g08569;LOC_Os11g35710	K00511+K15803+K15803+K15803+K15803+K15803+K15803+K19010+K19011	https:\\www.genome.jp\dbget-bin\www_bget?map00909
Steroid biosynthesis	ko00100	12 out of 1726 0.695249130938586%	53 out of 9417 0.562811935860677%	0.255337	LOC_Os03g12900;LOC_Os07g10600;LOC_Os08g41780;LOC_Os02g21810;LOC_Os05g12040;LOC_Os03g29150;LOC_Os06g43800;LOC_Os10g25780;LOC_Os01g11270;LOC_Os01g11340;LOC_Os03g01820;LOC_Os07g01150	K00511+K00559+K01052+K05917+K05917+K07748+K08242+K09828+K09832+K09832+K14423+K14424	https:\\www.genome.jp\dbget-bin\www_bget?map00100
Monoterpenoid biosynthesis	ko00902	3 out of 1726 0.173812282734647%	10 out of 9417 0.106190931294467%	0.272339	LOC_Os02g02930;LOC_Os10g34790;LOC_Os04g44924	K15086+K15086+K15095	https:\\www.genome.jp\dbget-bin\www_bget?map00902
Phenylalanine metabolism	ko00360	14 out of 1726 0.811123986095017%	64 out of 9417 0.679621960284592%	0.27556	LOC_Os04g04950;LOC_Os07g38440;LOC_Os02g07160;LOC_Os02g19924;LOC_Os01g02500;LOC_Os03g30290;LOC_Os04g10460;LOC_Os06g16030;LOC_Os10g26110;LOC_Os02g41670;LOC_Os02g41680;LOC_Os04g43800;LOC_Os05g35290;LOC_Os04g43760	K00276+K00276+K00457+K00815+K01426+K01426+K01426+K01426+K01593+K10775+K10775+K10775+K10775+K13064	https:\\www.genome.jp\dbget-bin\www_bget?map00360
Sulfur metabolism	ko00920	10 out of 1726 0.579374275782155%	44 out of 9417 0.467240097695657%	0.278172	LOC_Os12g25630;LOC_Os03g08660;LOC_Os03g10050;LOC_Os01g52260;LOC_Os11g41650;LOC_Os07g37230;LOC_Os12g42980;LOC_Os01g59920;LOC_Os06g36880;LOC_Os01g68770	K00387+K00640+K00640+K00640+K00860+K01082+K01738+K01738+K01738+K17285	https:\\www.genome.jp\dbget-bin\www_bget?map00920
Zeatin biosynthesis	ko00908	21 out of 1726 1.21668597914253%	100 out of 9417 1.06190931294467%	0.280174	LOC_Os01g09260;LOC_Os04g46980;LOC_Os04g46990;LOC_Os04g47720;LOC_Os04g47770;LOC_Os02g37690;LOC_Os02g56010;LOC_Os03g59350;LOC_Os04g04070;LOC_Os04g55680;LOC_Os05g08480;LOC_Os05g08490;LOC_Os05g42060;LOC_Os06g17220;LOC_Os06g17250;LOC_Os07g47550;LOC_Os09g16090;LOC_Os01g41430;LOC_Os01g41450;LOC_Os10g09990;LOC_Os11g26920	K00279+K13495+K13495+K13495+K13495+K13496+K13496+K13496+K13496+K13496+K13496+K13496+K13496+K13496+K13496+K13496+K13496+K13496+K13496+K13496+K13496	https:\\www.genome.jp\dbget-bin\www_bget?map00908
Glycosphingolipid biosynthesis - lacto and neolacto series	ko00601	1 out of 1726 0.0579374275782155%	2 out of 9417 0.0212381862588935%	0.332993	LOC_Os04g44740	K01988	https:\\www.genome.jp\dbget-bin\www_bget?map00601
Linoleic acid metabolism	ko00591	6 out of 1726 0.347624565469293%	26 out of 9417 0.276096421365615%	0.337855	LOC_Os02g10120;LOC_Os04g37430;LOC_Os05g23880;LOC_Os03g50030;LOC_Os11g34440;LOC_Os03g52860	K00454+K00454+K00454+K01047+K01047+K15718	https:\\www.genome.jp\dbget-bin\www_bget?map00591
AGE-RAGE signaling pathway in diabetic complications	ko04933	6 out of 1726 0.347624565469293%	26 out of 9417 0.276096421365615%	0.337855	LOC_Os05g49140;LOC_Os02g02840;LOC_Os02g20850;LOC_Os05g43820;LOC_Os06g12790;LOC_Os05g03610	K04371+K04392+K04392+K04392+K04392+K05857	https:\\www.genome.jp\dbget-bin\www_bget?map04933
Anthocyanin biosynthesis	ko00942	2 out of 1726 0.115874855156431%	7 out of 9417 0.0743336519061272%	0.376881	LOC_Os02g42280;LOC_Os07g05420	K12930+K12930	https:\\www.genome.jp\dbget-bin\www_bget?map00942
Alanine, aspartate and glutamate metabolism	ko00250	15 out of 1726 0.869061413673233%	74 out of 9417 0.785812891579059%	0.377812	LOC_Os05g48200;LOC_Os03g08530;LOC_Os10g25130;LOC_Os10g25140;LOC_Os05g39770;LOC_Os08g39300;LOC_Os04g37500;LOC_Os03g50490;LOC_Os04g56400;LOC_Os03g18130;LOC_Os04g58280;LOC_Os04g55710;LOC_Os07g01760;LOC_Os04g52440;LOC_Os08g10510	K00264+K00814+K00814+K00814+K00827+K00830+K01580+K01915+K01915+K01953+K01953+K13051+K14272+K16871+K16871	https:\\www.genome.jp\dbget-bin\www_bget?map00250
Terpenoid backbone biosynthesis	ko00900	12 out of 1726 0.695249130938586%	60 out of 9417 0.637145587766805%	0.419867	LOC_Os08g40180;LOC_Os09g31970;LOC_Os04g56210;LOC_Os04g56230;LOC_Os05g46580;LOC_Os02g01760;LOC_Os09g34960;LOC_Os05g33840;LOC_Os07g09190;LOC_Os02g51080;LOC_Os01g16020;LOC_Os01g14630	K00021+K00021+K00787+K00787+K00787+K01597+K01641+K01662+K01662+K10960+K10960+K13789	https:\\www.genome.jp\dbget-bin\www_bget?map00900
Brassinosteroid biosynthesis	ko00905	11 out of 1726 0.637311703360371%	55 out of 9417 0.584050122119571%	0.427666	LOC_Os03g12660;LOC_Os07g29960;LOC_Os03g40540;LOC_Os04g48200;LOC_Os01g29150;LOC_Os02g30100;LOC_Os03g44740;LOC_Os03g55230;LOC_Os09g26940;LOC_Os09g26960;LOC_Os09g26980	K09587+K09589+K09590+K09590+K15639+K20623+K20623+K20623+K20623+K20623+K20623	https:\\www.genome.jp\dbget-bin\www_bget?map00905
Pyruvate metabolism	ko00620	19 out of 1726 1.10081112398609%	98 out of 9417 1.04067112668578%	0.433376	LOC_Os02g01510;LOC_Os04g46560;LOC_Os01g61380;LOC_Os07g43700;LOC_Os01g54030;LOC_Os02g43194;LOC_Os02g49720;LOC_Os04g45720;LOC_Os06g13720;LOC_Os05g06460;LOC_Os03g46910;LOC_Os01g47080;LOC_Os01g11054;LOC_Os01g55350;LOC_Os03g15050;LOC_Os04g40990;LOC_Os02g32490;LOC_Os04g33190;LOC_Os01g24030	K00016+K00025+K00026+K00026+K00029+K00128+K00128+K00128+K00161+K00382+K00873+K00873+K01595+K01595+K01610+K01638+K01895+K01895+K01913	https:\\www.genome.jp\dbget-bin\www_bget?map00620
Benzoxazinoid biosynthesis	ko00402	1 out of 1726 0.0579374275782155%	3 out of 9417 0.0318572793883402%	0.455272	LOC_Os03g58290	K13222	https:\\www.genome.jp\dbget-bin\www_bget?map00402
Pentose phosphate pathway	ko00030	13 out of 1726 0.753186558516802%	67 out of 9417 0.711479239672932%	0.459102	LOC_Os04g19740;LOC_Os01g53680;LOC_Os08g45180;LOC_Os02g48360;LOC_Os03g30300;LOC_Os08g43370;LOC_Os05g33380;LOC_Os06g40640;LOC_Os11g07020;LOC_Os12g07210;LOC_Os07g08030;LOC_Os01g64660;LOC_Os03g16050	K00615+K00850+K00852+K00895+K01057+K01057+K01623+K01623+K01623+K01623+K01807+K03841+K03841	https:\\www.genome.jp\dbget-bin\www_bget?map00030
DNA replication	ko03030	20 out of 1726 1.15874855156431%	106 out of 9417 1.12562387172135%	0.482326	LOC_Os02g55410;LOC_Os12g37400;LOC_Os01g36390;LOC_Os01g64820;LOC_Os12g13950;LOC_Os02g30800;LOC_Os05g06840;LOC_Os11g29380;LOC_Os05g39850;LOC_Os05g14590;LOC_Os07g22400;LOC_Os03g11540;LOC_Os02g58220;LOC_Os04g49860;LOC_Os05g45340;LOC_Os08g02670;LOC_Os11g13990;LOC_Os12g10670;LOC_Os12g19180;LOC_Os02g47605	K02209+K02210+K02212+K02320+K02321+K02324+K02325+K02540+K02541+K02542+K02685+K07466+K10739+K10742+K10755+K10755+K10755+K10755+K10755+K10756	https:\\www.genome.jp\dbget-bin\www_bget?map03030
Riboflavin metabolism	ko00740	5 out of 1726 0.289687137891078%	25 out of 9417 0.265477328236169%	0.494556	LOC_Os11g34720;LOC_Os02g36340;LOC_Os05g38570;LOC_Os03g36750;LOC_Os10g14814	K14379+K14652+K14652+K20884+K20884	https:\\www.genome.jp\dbget-bin\www_bget?map00740
Fructose and mannose metabolism	ko00051	15 out of 1726 0.869061413673233%	81 out of 9417 0.860146543485186%	0.527793	LOC_Os01g09460;LOC_Os08g02120;LOC_Os01g53680;LOC_Os02g48360;LOC_Os05g07130;LOC_Os05g33380;LOC_Os06g40640;LOC_Os11g07020;LOC_Os12g07210;LOC_Os06g44260;LOC_Os01g64660;LOC_Os03g16050;LOC_Os03g61270;LOC_Os01g47400;LOC_Os01g54300	K00844+K00847+K00850+K00895+K01103+K01623+K01623+K01623+K01623+K02377+K03841+K03841+K19355+K19355+K19355	https:\\www.genome.jp\dbget-bin\www_bget?map00051
Other types of O-glycan biosynthesis	ko00514	4 out of 1726 0.231749710312862%	21 out of 9417 0.223000955718382%	0.554186	LOC_Os07g38490;LOC_Os01g69190;LOC_Os04g08630;LOC_Os03g63280	K03691+K20783+K20783+K20784	https:\\www.genome.jp\dbget-bin\www_bget?map00514
Peroxisome	ko04146	19 out of 1726 1.10081112398609%	105 out of 9417 1.11500477859191%	0.56484	LOC_Os05g49760;LOC_Os06g23870;LOC_Os01g21380;LOC_Os08g39300;LOC_Os05g04170;LOC_Os11g06880;LOC_Os01g48910;LOC_Os11g35400;LOC_Os03g03910;LOC_Os03g57220;LOC_Os04g53210;LOC_Os07g05820;LOC_Os07g42430;LOC_Os03g38730;LOC_Os09g14600;LOC_Os04g28570;LOC_Os04g28620;LOC_Os08g44360;LOC_Os09g39410	K00031+K00232+K00306+K00830+K01897+K01897+K01897+K01897+K03781+K11517+K11517+K11517+K11517+K13348+K13348+K13356+K13356+K13356+K13356	https:\\www.genome.jp\dbget-bin\www_bget?map04146
Tryptophan metabolism	ko00380	18 out of 1726 1.04287369640788%	100 out of 9417 1.06190931294467%	0.575016	LOC_Os02g43194;LOC_Os02g49720;LOC_Os04g45720;LOC_Os05g06460;LOC_Os01g02500;LOC_Os03g30290;LOC_Os04g10460;LOC_Os06g16030;LOC_Os10g26110;LOC_Os03g03910;LOC_Os03g04190;LOC_Os08g43390;LOC_Os09g35940;LOC_Os11g29720;LOC_Os04g03980;LOC_Os10g04860;LOC_Os01g07500;LOC_Os01g51980	K00128+K00128+K00128+K00382+K01426+K01426+K01426+K01426+K01593+K03781+K07408+K07408+K07408+K07408+K11816+K11817+K16903+K16903	https:\\www.genome.jp\dbget-bin\www_bget?map00380
Ether lipid metabolism	ko00565	7 out of 1726 0.405561993047509%	39 out of 9417 0.414144632048423%	0.589626	LOC_Os03g50030;LOC_Os11g34440;LOC_Os01g01190;LOC_Os03g63580;LOC_Os03g02740;LOC_Os06g40170;LOC_Os09g25390	K01047+K01047+K01114+K01114+K01115+K01115+K01115	https:\\www.genome.jp\dbget-bin\www_bget?map00565
Stilbenoid, diarylheptanoid and gingerol biosynthesis	ko00945	18 out of 1726 1.04287369640788%	101 out of 9417 1.07252840607412%	0.593348	LOC_Os01g60450;LOC_Os08g38920;LOC_Os10g12050;LOC_Os04g51660;LOC_Os04g51980;LOC_Os04g56910;LOC_Os08g10420;LOC_Os08g43020;LOC_Os10g23310;LOC_Os10g23820;ChrUn.fgenesh.gene.31;LOC_Os04g11970;LOC_Os06g13280;LOC_Os07g28040;LOC_Os09g17560;LOC_Os11g19840;LOC_Os11g20160;LOC_Os12g25490	K00487+K00588+K09754+K13065+K13065+K13065+K13065+K13065+K13065+K13065+K16040+K16040+K16040+K16040+K16040+K16040+K16040+K16040	https:\\www.genome.jp\dbget-bin\www_bget?map00945
Histidine metabolism	ko00340	4 out of 1726 0.231749710312862%	23 out of 9417 0.244239141977275%	0.630605	LOC_Os02g43194;LOC_Os02g49720;LOC_Os04g45720;LOC_Os04g04640	K00128+K00128+K00128+K01590	https:\\www.genome.jp\dbget-bin\www_bget?map00340
Biotin metabolism	ko00780	5 out of 1726 0.289687137891078%	29 out of 9417 0.307953700753956%	0.635304	LOC_Os03g53690;LOC_Os08g23810;LOC_Os09g10600;LOC_Os06g09630;LOC_Os07g42420	K00059+K00208+K00208+K09458+K09458	https:\\www.genome.jp\dbget-bin\www_bget?map00780
Lipoic acid metabolism	ko00785	1 out of 1726 0.0579374275782155%	5 out of 9417 0.0530954656472337%	0.636715	LOC_Os05g43576	K03644	https:\\www.genome.jp\dbget-bin\www_bget?map00785
Sphingolipid metabolism	ko00600	9 out of 1726 0.52143684820394%	54 out of 9417 0.573431028990124%	0.678512	LOC_Os02g42660;LOC_Os06g12250;LOC_Os07g26900;LOC_Os01g65460;LOC_Os02g12730;LOC_Os03g06940;LOC_Os01g39830;LOC_Os10g19960;LOC_Os08g01940	K04712+K04713+K07407+K12309+K12309+K12309+K12309+K12309+K17108	https:\\www.genome.jp\dbget-bin\www_bget?map00600
beta-Alanine metabolism	ko00410	9 out of 1726 0.52143684820394%	55 out of 9417 0.584050122119571%	0.70047	LOC_Os02g43194;LOC_Os02g49720;LOC_Os04g45720;LOC_Os02g50350;LOC_Os06g23870;LOC_Os04g04950;LOC_Os07g38440;LOC_Os04g37500;LOC_Os04g57550	K00128+K00128+K00128+K00207+K00232+K00276+K00276+K01580+K17839	https:\\www.genome.jp\dbget-bin\www_bget?map00410
Lysine degradation	ko00310	10 out of 1726 0.579374275782155%	61 out of 9417 0.647764680896251%	0.702929	LOC_Os02g43194;LOC_Os02g49720;LOC_Os04g45720;LOC_Os01g21380;LOC_Os05g06460;LOC_Os08g30850;LOC_Os08g30900;LOC_Os08g45130;LOC_Os03g07260;LOC_Os09g38440	K00128+K00128+K00128+K00306+K00382+K11420+K11420+K11420+K11426+K11430	https:\\www.genome.jp\dbget-bin\www_bget?map00310
Glycine, serine and threonine metabolism	ko00260	16 out of 1726 0.926998841251448%	96 out of 9417 1.01943294042689%	0.703999	LOC_Os04g04950;LOC_Os07g38440;LOC_Os06g40940;LOC_Os01g21380;LOC_Os05g06460;LOC_Os03g52840;LOC_Os04g53230;LOC_Os05g39770;LOC_Os08g39300;LOC_Os03g06200;LOC_Os09g12290;LOC_Os07g01760;LOC_Os03g21260;LOC_Os11g04300;LOC_Os01g48990;LOC_Os04g01600	K00276+K00276+K00281+K00306+K00382+K00600+K00605+K00827+K00830+K00831+K12524+K14272+K15633+K15634+K15918+K15919	https:\\www.genome.jp\dbget-bin\www_bget?map00260
Thiamine metabolism	ko00730	3 out of 1726 0.173812282734647%	19 out of 9417 0.201762769459488%	0.704053	LOC_Os12g13380;LOC_Os05g33840;LOC_Os07g09190	K00939+K01662+K01662	https:\\www.genome.jp\dbget-bin\www_bget?map00730
Pantothenate and CoA biosynthesis	ko00770	7 out of 1726 0.405561993047509%	45 out of 9417 0.477859190825104%	0.74268	LOC_Os02g43194;LOC_Os02g49720;LOC_Os04g45720;LOC_Os02g50350;LOC_Os02g36550;LOC_Os08g14490;LOC_Os04g57550	K00128+K00128+K00128+K00207+K01922+K06133+K17839	https:\\www.genome.jp\dbget-bin\www_bget?map00770
Sulfur relay system	ko04122	2 out of 1726 0.115874855156431%	14 out of 9417 0.148667303812254%	0.756896	LOC_Os02g15870;LOC_Os02g56080	K03639+K11996	https:\\www.genome.jp\dbget-bin\www_bget?map04122
Tyrosine metabolism	ko00350	9 out of 1726 0.52143684820394%	58 out of 9417 0.615907401507911%	0.760432	LOC_Os03g09020;LOC_Os07g42924;LOC_Os04g04950;LOC_Os07g38440;LOC_Os02g07160;LOC_Os02g19924;LOC_Os10g26110;LOC_Os11g10480;LOC_Os11g10510	K00121+K00121+K00276+K00276+K00457+K00815+K01593+K18857+K18857	https:\\www.genome.jp\dbget-bin\www_bget?map00350
Galactose metabolism	ko00052	13 out of 1726 0.753186558516802%	82 out of 9417 0.870765636614633%	0.761316	LOC_Os01g09460;LOC_Os01g53680;LOC_Os06g46340;LOC_Os02g33110;LOC_Os04g33740;LOC_Os02g36600;LOC_Os10g06720;LOC_Os07g26900;LOC_Os01g65460;LOC_Os02g12730;LOC_Os03g06940;LOC_Os01g39830;LOC_Os10g19960	K00844+K00850+K01187+K01193+K01193+K01785+K01785+K07407+K12309+K12309+K12309+K12309+K12309	https:\\www.genome.jp\dbget-bin\www_bget?map00052
Arginine biosynthesis	ko00220	6 out of 1726 0.347624565469293%	40 out of 9417 0.42476372517787%	0.767333	LOC_Os03g08530;LOC_Os10g25130;LOC_Os10g25140;LOC_Os03g50490;LOC_Os04g56400;LOC_Os07g01760	K00814+K00814+K00814+K01915+K01915+K14272	https:\\www.genome.jp\dbget-bin\www_bget?map00220
Arachidonic acid metabolism	ko00590	3 out of 1726 0.173812282734647%	21 out of 9417 0.223000955718382%	0.768372	LOC_Os06g08670;LOC_Os03g50030;LOC_Os11g34440	K00432+K01047+K01047	https:\\www.genome.jp\dbget-bin\www_bget?map00590
Synthesis and degradation of ketone bodies	ko00072	1 out of 1726 0.0579374275782155%	8 out of 9417 0.084952745035574%	0.802179	LOC_Os09g34960	K01641	https:\\www.genome.jp\dbget-bin\www_bget?map00072
Indole alkaloid biosynthesis	ko00901	1 out of 1726 0.0579374275782155%	8 out of 9417 0.084952745035574%	0.802179	LOC_Os10g26110	K01593	https:\\www.genome.jp\dbget-bin\www_bget?map00901
Folate biosynthesis	ko00790	5 out of 1726 0.289687137891078%	36 out of 9417 0.382287352660083%	0.81543	LOC_Os02g15870;LOC_Os02g36340;LOC_Os05g38570;LOC_Os12g40010;LOC_Os01g13690	K03639+K14652+K14652+K15631+K18482	https:\\www.genome.jp\dbget-bin\www_bget?map00790
Propanoate metabolism	ko00640	5 out of 1726 0.289687137891078%	37 out of 9417 0.39290644578953%	0.834146	LOC_Os02g01510;LOC_Os06g23870;LOC_Os05g06460;LOC_Os02g32490;LOC_Os04g33190	K00016+K00232+K00382+K01895+K01895	https:\\www.genome.jp\dbget-bin\www_bget?map00640
Phosphonate and phosphinate metabolism	ko00440	1 out of 1726 0.0579374275782155%	9 out of 9417 0.0955718381650207%	0.838468	LOC_Os08g06450	K00968	https:\\www.genome.jp\dbget-bin\www_bget?map00440
Butanoate metabolism	ko00650	5 out of 1726 0.289687137891078%	38 out of 9417 0.403525538918976%	0.851282	LOC_Os04g37500;LOC_Os09g34960;LOC_Os01g24030;LOC_Os04g52440;LOC_Os08g10510	K01580+K01641+K01913+K16871+K16871	https:\\www.genome.jp\dbget-bin\www_bget?map00650
Citrate cycle (TCA cycle)	ko00020	9 out of 1726 0.52143684820394%	64 out of 9417 0.679621960284592%	0.853738	LOC_Os04g46560;LOC_Os01g61380;LOC_Os07g43700;LOC_Os05g49760;LOC_Os06g13720;LOC_Os05g06460;LOC_Os03g15050;LOC_Os11g47120;LOC_Os11g47330	K00025+K00026+K00026+K00031+K00161+K00382+K01610+K01648+K01648	https:\\www.genome.jp\dbget-bin\www_bget?map00020
Pyrimidine metabolism	ko00240	11 out of 1726 0.637311703360371%	77 out of 9417 0.817670170967399%	0.858804	LOC_Os02g50350;LOC_Os05g33630;LOC_Os01g51540;LOC_Os04g43840;LOC_Os01g40630;LOC_Os06g03720;LOC_Os11g03270;LOC_Os11g03290;LOC_Os11g25260;LOC_Os11g25330;LOC_Os04g43550	K00207+K01240+K01489+K06966+K06966+K10808+K14641+K14641+K14641+K14641+K16904	https:\\www.genome.jp\dbget-bin\www_bget?map00240
Betalain biosynthesis	ko00965	1 out of 1726 0.0579374275782155%	10 out of 9417 0.106190931294467%	0.868103	LOC_Os10g26110	K01593	https:\\www.genome.jp\dbget-bin\www_bget?map00965
One carbon pool by folate	ko00670	2 out of 1726 0.115874855156431%	18 out of 9417 0.191143676330041%	0.868526	LOC_Os03g52840;LOC_Os04g53230	K00600+K00605	https:\\www.genome.jp\dbget-bin\www_bget?map00670
Ubiquinone and other terpenoid-quinone biosynthesis	ko00130	8 out of 1726 0.463499420625724%	59 out of 9417 0.626526494637358%	0.870957	LOC_Os02g07160;LOC_Os01g60450;LOC_Os02g19924;LOC_Os02g46970;LOC_Os04g24530;LOC_Os08g34790;LOC_Os01g44950;LOC_Os05g42190	K00457+K00487+K00815+K01904+K01904+K01904+K01904+K03809	https:\\www.genome.jp\dbget-bin\www_bget?map00130
Purine metabolism	ko00230	18 out of 1726 1.04287369640788%	122 out of 9417 1.2955293617925%	0.875808	LOC_Os02g40010;LOC_Os07g30150;LOC_Os11g41650;LOC_Os03g46910;LOC_Os01g47080;LOC_Os12g13380;LOC_Os05g06920;LOC_Os07g49270;LOC_Os08g44300;LOC_Os12g09540;LOC_Os02g47430;LOC_Os04g43840;LOC_Os01g40630;LOC_Os06g03720;LOC_Os11g03270;LOC_Os11g03290;LOC_Os11g25260;LOC_Os11g25330	K00759+K00759+K00860+K00873+K00873+K00939+K00951+K01490+K01517+K01945+K02083+K06966+K06966+K10808+K14641+K14641+K14641+K14641	https:\\www.genome.jp\dbget-bin\www_bget?map00230
Cysteine and methionine metabolism	ko00270	23 out of 1726 1.33256083429896%	153 out of 9417 1.62472124880535%	0.880432	LOC_Os02g01510;LOC_Os04g46560;LOC_Os01g61380;LOC_Os07g43700;LOC_Os10g01570;LOC_Os03g08660;LOC_Os03g10050;LOC_Os01g52260;LOC_Os02g19924;LOC_Os05g39770;LOC_Os03g06200;LOC_Os12g42980;LOC_Os01g59920;LOC_Os06g36880;LOC_Os03g51740;LOC_Os01g09700;LOC_Os05g25490;LOC_Os05g05670;LOC_Os05g05680;LOC_Os09g27820;LOC_Os09g12290;LOC_Os12g16200;LOC_Os01g18660	K00016+K00025+K00026+K00026+K00558+K00640+K00640+K00640+K00815+K00827+K00831+K01738+K01738+K01738+K01762+K01762+K01762+K05933+K05933+K05933+K12524+K21456+K22207	https:\\www.genome.jp\dbget-bin\www_bget?map00270
Porphyrin and chlorophyll metabolism	ko00860	8 out of 1726 0.463499420625724%	60 out of 9417 0.637145587766805%	0.88258	LOC_Os10g35370;LOC_Os10g35840;LOC_Os01g17170;LOC_Os02g51080;LOC_Os01g16020;LOC_Os03g59090;LOC_Os10g41780;LOC_Os04g59610	K00218+K02492+K04035+K10960+K10960+K13071+K13600+K22013	https:\\www.genome.jp\dbget-bin\www_bget?map00860
SNARE interactions in vesicular transport	ko04130	6 out of 1726 0.347624565469293%	47 out of 9417 0.499097377083997%	0.884582	LOC_Os03g52650;LOC_Os03g57310;LOC_Os07g34510;LOC_Os12g05810;LOC_Os11g06740;LOC_Os02g55990	K08486+K08486+K08486+K08492+K08498+K08515	https:\\www.genome.jp\dbget-bin\www_bget?map04130
Phagosome	ko04145	15 out of 1726 0.869061413673233%	105 out of 9417 1.11500477859191%	0.888415	LOC_Os02g07870;LOC_Os02g02840;LOC_Os02g20850;LOC_Os05g43820;LOC_Os06g12790;LOC_Os11g14220;LOC_Os01g59150;LOC_Os02g07060;LOC_Os03g01530;LOC_Os05g34170;LOC_Os01g18050;LOC_Os01g02470;LOC_Os03g61670;LOC_Os12g05810;LOC_Os03g48590	K02145+K04392+K04392+K04392+K04392+K07374+K07375+K07375+K07375+K07375+K07375+K07897+K08057+K08492+K10956	https:\\www.genome.jp\dbget-bin\www_bget?map04145
Glucosinolate biosynthesis	ko00966	1 out of 1726 0.0579374275782155%	11 out of 9417 0.116810024423914%	0.892303	LOC_Os03g37290	K12153	https:\\www.genome.jp\dbget-bin\www_bget?map00966
Isoquinoline alkaloid biosynthesis	ko00950	4 out of 1726 0.231749710312862%	34 out of 9417 0.361049166401189%	0.893378	LOC_Os04g04950;LOC_Os07g38440;LOC_Os02g19924;LOC_Os10g26110	K00276+K00276+K00815+K01593	https:\\www.genome.jp\dbget-bin\www_bget?map00950
Various types of N-glycan biosynthesis	ko00513	4 out of 1726 0.231749710312862%	37 out of 9417 0.39290644578953%	0.927484	LOC_Os01g66700;LOC_Os05g34320;LOC_Os07g38790;LOC_Os04g35270	K12373+K12373+K12373+K14412	https:\\www.genome.jp\dbget-bin\www_bget?map00513
Monobactam biosynthesis	ko00261	1 out of 1726 0.0579374275782155%	13 out of 9417 0.138048210682808%	0.928203	LOC_Os09g12290	K12524	https:\\www.genome.jp\dbget-bin\www_bget?map00261
Valine, leucine and isoleucine degradation	ko00280	7 out of 1726 0.405561993047509%	59 out of 9417 0.626526494637358%	0.934232	LOC_Os02g43194;LOC_Os02g49720;LOC_Os04g45720;LOC_Os05g06460;LOC_Os05g39770;LOC_Os09g34960;LOC_Os02g43710	K00128+K00128+K00128+K00382+K00827+K01641+K05607	https:\\www.genome.jp\dbget-bin\www_bget?map00280
Arginine and proline metabolism	ko00330	10 out of 1726 0.579374275782155%	83 out of 9417 0.88138472974408%	0.954489	LOC_Os02g43194;LOC_Os02g49720;LOC_Os04g45720;LOC_Os01g02500;LOC_Os03g30290;LOC_Os04g10460;LOC_Os06g16030;LOC_Os02g28110;LOC_Os01g62900;LOC_Os04g57550	K00128+K00128+K00128+K01426+K01426+K01426+K01426+K01581+K12657+K17839	https:\\www.genome.jp\dbget-bin\www_bget?map00330
Base excision repair	ko03410	5 out of 1726 0.289687137891078%	48 out of 9417 0.509716470213444%	0.954807	LOC_Os01g58550;LOC_Os06g44050;LOC_Os02g30800;LOC_Os05g06840;LOC_Os06g13070	K01246+K01246+K02324+K02325+K10773	https:\\www.genome.jp\dbget-bin\www_bget?map03410
Lysine biosynthesis	ko00300	1 out of 1726 0.0579374275782155%	16 out of 9417 0.169905490071148%	0.960927	LOC_Os09g12290	K12524	https:\\www.genome.jp\dbget-bin\www_bget?map00300
Vitamin B6 metabolism	ko00750	2 out of 1726 0.115874855156431%	28 out of 9417 0.297334607624509%	0.975013	LOC_Os03g06200;LOC_Os10g01080	K00831+K06215	https:\\www.genome.jp\dbget-bin\www_bget?map00750
Circadian rhythm - plant	ko04712	17 out of 1726 0.984936268829664%	137 out of 9417 1.4548157587342%	0.976707	LOC_Os11g32650;LOC_Os04g37920;LOC_Os02g56140;LOC_Os06g06900;LOC_Os10g40740;LOC_Os11g25560;LOC_Os03g50310;LOC_Os06g44450;LOC_Os01g64360;LOC_Os04g49450;LOC_Os10g41260;LOC_Os01g69980;LOC_Os02g42380;LOC_Os03g57190;LOC_Os04g44440;LOC_Os06g35940;LOC_Os02g02380	K00660+K12118+K12126+K12126+K12126+K12126+K12130+K12130+K12133+K12133+K12133+K16221+K16221+K16221+K16221+K16223+K16240	https:\\www.genome.jp\dbget-bin\www_bget?map04712
Inositol phosphate metabolism	ko00562	8 out of 1726 0.463499420625724%	77 out of 9417 0.817670170967399%	0.980881	LOC_Os06g36560;LOC_Os03g24170;LOC_Os02g26720;LOC_Os03g51610;LOC_Os01g01190;LOC_Os03g63580;LOC_Os03g60370;LOC_Os05g03610	K00469+K00889+K00913+K00913+K01114+K01114+K03103+K05857	https:\\www.genome.jp\dbget-bin\www_bget?map00562
Taurine and hypotaurine metabolism	ko00430	1 out of 1726 0.0579374275782155%	22 out of 9417 0.233620048847828%	0.988435	LOC_Os04g37500	K01580	https:\\www.genome.jp\dbget-bin\www_bget?map00430
Endocytosis	ko04144	30 out of 1726 1.73812282734647%	231 out of 9417 2.4530105129022%	0.989006	LOC_Os03g24170;LOC_Os03g02740;LOC_Os06g40170;LOC_Os09g25390;LOC_Os03g16920;LOC_Os05g38530;LOC_Os11g08470;LOC_Os01g02470;LOC_Os01g62950;LOC_Os05g01480;LOC_Os05g44070;LOC_Os06g50060;LOC_Os01g54590;LOC_Os01g16030;LOC_Os03g43860;LOC_Os02g06490;LOC_Os08g45230;LOC_Os01g60340;LOC_Os01g62430;LOC_Os03g14700;LOC_Os03g20720;LOC_Os03g44890;LOC_Os04g44870;LOC_Os05g31720;LOC_Os06g50330;LOC_Os03g15230;LOC_Os03g…	K00889+K01115+K01115+K01115+K03283+K03283+K03283+K07897+K07904+K07904+K07904+K07904+K07904+K07937+K12191+K12196+K12471+K12486+K12486+K12486+K12486+K12486+K12486+K12486+K19366+K19476+K19476+K19476+K19476+K23612	https:\\www.genome.jp\dbget-bin\www_bget?map04144
2-Oxocarboxylic acid metabolism	ko01210	6 out of 1726 0.347624565469293%	68 out of 9417 0.722098332802379%	0.991062	LOC_Os05g49760;LOC_Os03g08530;LOC_Os10g25130;LOC_Os10g25140;LOC_Os03g37290;LOC_Os07g01760	K00031+K00814+K00814+K00814+K12153+K14272	https:\\www.genome.jp\dbget-bin\www_bget?map01210
Glycosylphosphatidylinositol (GPI)-anchor biosynthesis	ko00563	1 out of 1726 0.0579374275782155%	24 out of 9417 0.254858235106722%	0.992294	LOC_Os10g12760	K05287	https:\\www.genome.jp\dbget-bin\www_bget?map00563
Biosynthesis of amino acids	ko01230	39 out of 1726 2.25955967555041%	296 out of 9417 3.14325156631624%	0.993606	LOC_Os05g49760;LOC_Os06g45590;LOC_Os05g48200;LOC_Os03g52840;LOC_Os04g19740;LOC_Os03g08660;LOC_Os03g10050;LOC_Os01g52260;LOC_Os03g08530;LOC_Os10g25130;LOC_Os10g25140;LOC_Os03g06200;LOC_Os01g53680;LOC_Os03g46910;LOC_Os01g47080;LOC_Os05g41640;LOC_Os06g45710;LOC_Os10g30550;LOC_Os05g33380;LOC_Os06g40640;LOC_Os11g07020;LOC_Os12g07210;LOC_Os04g38950;LOC_Os09g20820;LOC_Os12g42980;LOC_Os01g59920;LOC_Os06g…	K00031+K00134+K00264+K00600+K00615+K00640+K00640+K00640+K00814+K00814+K00814+K00831+K00850+K00873+K00873+K00927+K00927+K00927+K01623+K01623+K01623+K01623+K01658+K01689+K01738+K01738+K01738+K01807+K01915+K01915+K01953+K01953+K12524+K12657+K13832+K14272+K15227+K15633+K15634	https:\\www.genome.jp\dbget-bin\www_bget?map01230
Selenocompound metabolism	ko00450	1 out of 1726 0.0579374275782155%	25 out of 9417 0.265477328236169%	0.99371	LOC_Os05g01470	K08247	https:\\www.genome.jp\dbget-bin\www_bget?map00450
Tropane, piperidine and pyridine alkaloid biosynthesis	ko00960	3 out of 1726 0.173812282734647%	46 out of 9417 0.48847828395455%	0.99436	LOC_Os04g04950;LOC_Os07g38440;LOC_Os02g19924	K00276+K00276+K00815	https:\\www.genome.jp\dbget-bin\www_bget?map00960
Nicotinate and nicotinamide metabolism	ko00760	1 out of 1726 0.0579374275782155%	27 out of 9417 0.286715514495062%	0.99581	LOC_Os05g33630	K01240	https:\\www.genome.jp\dbget-bin\www_bget?map00760
N-Glycan biosynthesis	ko00510	2 out of 1726 0.115874855156431%	42 out of 9417 0.446001911436763%	0.997919	LOC_Os02g38160;LOC_Os01g16310	K00737+K05546	https:\\www.genome.jp\dbget-bin\www_bget?map00510
Mismatch repair	ko03430	8 out of 1726 0.463499420625724%	98 out of 9417 1.04067112668578%	0.998658	LOC_Os03g11540;LOC_Os02g58220;LOC_Os05g45340;LOC_Os08g02670;LOC_Os11g13990;LOC_Os12g10670;LOC_Os12g19180;LOC_Os02g47605	K07466+K10739+K10755+K10755+K10755+K10755+K10755+K10756	https:\\www.genome.jp\dbget-bin\www_bget?map03430
Phenylalanine, tyrosine and tryptophan biosynthesis	ko00400	4 out of 1726 0.231749710312862%	66 out of 9417 0.700860146543485%	0.999021	LOC_Os02g19924;LOC_Os04g38950;LOC_Os01g27750;LOC_Os06g49520	K00815+K01658+K13832+K15227	https:\\www.genome.jp\dbget-bin\www_bget?map00400
Oxidative phosphorylation	ko00190	13 out of 1726 0.753186558516802%	145 out of 9417 1.53976850376978%	0.999512	LOC_Os01g64670;LOC_Os05g36260;LOC_Os01g21900;LOC_Os03g17070;LOC_Os06g39740;LOC_Os07g32880;LOC_Os12g34108;LOC_Os02g51470;LOC_Os05g45740;LOC_Os02g07870;LOC_Os01g58022;LOC_Os10g21398;LOC_Os09g36860	K01507+K01507+K01507+K02109+K02112+K02115+K02128+K02137+K02140+K02145+K03940+K03941+K03955	https:\\www.genome.jp\dbget-bin\www_bget?map00190
Ribosome biogenesis in eukaryotes	ko03008	10 out of 1726 0.579374275782155%	123 out of 9417 1.30614845492195%	0.999594	LOC_Os11g45240;LOC_Os02g08150;LOC_Os04g42020;LOC_Os10g32900;LOC_Os12g01080;LOC_Os06g39875;LOC_Os12g32544;LOC_Os01g13140;LOC_Os05g30010;LOC_Os06g24920	K01164+K03539+K03539+K03539+K03539+K07936+K14539+K14555+K14555+K14565	https:\\www.genome.jp\dbget-bin\www_bget?map03008
Nucleotide excision repair	ko03420	11 out of 1726 0.637311703360371%	132 out of 9417 1.40172029308697%	0.999646	LOC_Os02g30800;LOC_Os05g06840;LOC_Os03g11540;LOC_Os08g18150;LOC_Os02g58220;LOC_Os05g45340;LOC_Os08g02670;LOC_Os11g13990;LOC_Os12g10670;LOC_Os12g19180;LOC_Os02g47605	K02324+K02325+K07466+K10140+K10739+K10755+K10755+K10755+K10755+K10755+K10756	https:\\www.genome.jp\dbget-bin\www_bget?map03420
Autophagy - other	ko04136	1 out of 1726 0.0579374275782155%	42 out of 9417 0.446001911436763%	0.999801	LOC_Os05g07710	K17908	https:\\www.genome.jp\dbget-bin\www_bget?map04136
Homologous recombination	ko03440	8 out of 1726 0.463499420625724%	116 out of 9417 1.23181480301582%	0.999893	LOC_Os01g71690;LOC_Os03g11540;LOC_Os05g31254;LOC_Os05g43610;LOC_Os08g31930;LOC_Os02g58220;LOC_Os02g52510;LOC_Os03g06920	K03553+K07466+K10683+K10683+K10728+K10739+K10875+K10875	https:\\www.genome.jp\dbget-bin\www_bget?map03440
Phosphatidylinositol signaling system	ko04070	6 out of 1726 0.347624565469293%	100 out of 9417 1.06190931294467%	0.999917	LOC_Os03g24170;LOC_Os02g26720;LOC_Os03g51610;LOC_Os01g59530;LOC_Os05g41200;LOC_Os05g03610	K00889+K00913+K00913+K02183+K02183+K05857	https:\\www.genome.jp\dbget-bin\www_bget?map04070
Protein export	ko03060	3 out of 1726 0.173812282734647%	72 out of 9417 0.764574705320166%	0.999935	LOC_Os09g28000;LOC_Os03g50250;LOC_Os03g48590	K03100+K09490+K10956	https:\\www.genome.jp\dbget-bin\www_bget?map03060
Basal transcription factors	ko03022	1 out of 1726 0.0579374275782155%	59 out of 9417 0.626526494637358%	0.999994	LOC_Os12g04595	K03136	https:\\www.genome.jp\dbget-bin\www_bget?map03022
Proteasome	ko03050	2 out of 1726 0.115874855156431%	76 out of 9417 0.807051077837953%	0.999996	LOC_Os07g42260;LOC_Os11g47970	K02730+K03064	https:\\www.genome.jp\dbget-bin\www_bget?map03050
Protein processing in endoplasmic reticulum	ko04141	33 out of 1726 1.91193511008111%	342 out of 9417 3.63172985027079%	0.999998	LOC_Os09g10054;LOC_Os03g16920;LOC_Os05g38530;LOC_Os11g08470;LOC_Os04g01740;LOC_Os02g14910;LOC_Os02g33560;LOC_Os01g11350;LOC_Os12g09250;LOC_Os01g55150;LOC_Os01g16310;LOC_Os03g61670;LOC_Os03g50250;LOC_Os06g50230;LOC_Os01g03100;LOC_Os05g28730;LOC_Os05g47900;LOC_Os01g19800;LOC_Os03g47500;LOC_Os04g44820;LOC_Os03g48590;LOC_Os02g48140;LOC_Os02g52150;LOC_Os02g54140;LOC_Os03g14180;LOC_Os03g16020;LOC_Os03g…	K03094+K03283+K03283+K03283+K04079+K04374+K04374+K04374+K04374+K04374+K05546+K08057+K09490+K09503+K10661+K10661+K10661+K10661+K10666+K10666+K10956+K13993+K13993+K13993+K13993+K13993+K13993+K13993+K13993+K13993+K13993+K14007+K24348	https:\\www.genome.jp\dbget-bin\www_bget?map04141
Ubiquitin mediated proteolysis	ko04120	16 out of 1726 0.926998841251448%	223 out of 9417 2.36805776786662%	1	LOC_Os03g15370;LOC_Os03g59370;LOC_Os09g10054;LOC_Os07g22840;LOC_Os02g47180;LOC_Os01g74146;LOC_Os02g03620;LOC_Os01g03290;LOC_Os03g24040;LOC_Os07g46560;LOC_Os01g16650;LOC_Os12g17840;LOC_Os08g18150;LOC_Os03g22680;LOC_Os04g49130;LOC_Os01g13280	K02927+K02927+K03094+K03358+K03363+K03364+K04506+K04506+K04506+K04506+K06688+K08770+K10140+K10144+K10577+K10581	https:\\www.genome.jp\dbget-bin\www_bget?map04120
Aminoacyl-tRNA biosynthesis	ko00970	1 out of 1726 0.0579374275782155%	74 out of 9417 0.785812891579059%	1	LOC_Os12g07150	K02433	https:\\www.genome.jp\dbget-bin\www_bget?map00970
RNA degradation	ko03018	6 out of 1726 0.347624565469293%	157 out of 9417 1.66719762132314%	1	LOC_Os01g53680;LOC_Os09g20820;LOC_Os07g48360;LOC_Os04g58810;LOC_Os08g02360;LOC_Os05g40790	K00850+K01689+K03654+K12581+K12587+K12605	https:\\www.genome.jp\dbget-bin\www_bget?map03018
RNA transport	ko03013	14 out of 1726 0.811123986095017%	247 out of 9417 2.62291600297335%	1	LOC_Os11g45240;LOC_Os03g12180;LOC_Os03g46884;LOC_Os06g32720;LOC_Os06g32730;LOC_Os02g08150;LOC_Os04g42020;LOC_Os10g32900;LOC_Os12g01080;LOC_Os06g39875;LOC_Os04g49130;LOC_Os11g31705;LOC_Os12g06870;LOC_Os03g55660	K01164+K03260+K03260+K03260+K03260+K03539+K03539+K03539+K03539+K07936+K10577+K14289+K14297+K14307	https:\\www.genome.jp\dbget-bin\www_bget?map03013
mRNA surveillance pathway	ko03015	3 out of 1726 0.173812282734647%	151 out of 9417 1.60348306254646%	1	LOC_Os05g31020;LOC_Os05g48150;LOC_Os09g37060	K03265+K11584+K11584	https:\\www.genome.jp\dbget-bin\www_bget?map03015
Spliceosome	ko03040	11 out of 1726 0.637311703360371%	265 out of 9417 2.81405967930339%	1	LOC_Os03g16920;LOC_Os05g38530;LOC_Os11g08470;LOC_Os01g65550;LOC_Os03g17760;LOC_Os06g11730;LOC_Os11g30290;LOC_Os01g73840;LOC_Os03g53220;LOC_Os03g49200;LOC_Os03g04780	K03283+K03283+K03283+K12741+K12741+K12741+K12834+K12837+K12854+K12857+K12885	https:\\www.genome.jp\dbget-bin\www_bget?map03040
Ribosome	ko03010	5 out of 1726 0.289687137891078%	374 out of 9417 3.97154083041308%	1	LOC_Os03g15370;LOC_Os03g59370;LOC_Os07g33860;LOC_Os03g62780;LOC_Os07g07770	K02927+K02927+K02929+K02945+K02964	https:\\www.genome.jp\dbget-bin\www_bget?map03010
