# Supplementary material for: Combined transcriptome and metabolome reveal glutathione metabolism plays a critical role in resistance to salinity in rice landraces HD961
Source: Front Plant Sci. 2022 Sep 7;13:952595. doi: 10.3389/fpls.2022.952595 (PMC9490218; doi:10.3389/fpls.2022.952595)
Supplement: Supplementary file 1 [file Data_Sheet_1.ZIP › Supplementary files/Table S4.xlsx]

## Sheet: Sheet1
Table S4 KEGG pathway richment of DEGs in the TH120.
#Kegg_pathway	ko_id	Cluter_frequency	Genome_frequency	P-value	GeneID	KEGG Orthology	hyperlink
Biosynthesis of secondary metabolites	ko01110	270 out of 921 29.3159609120521%	2076 out of 9417 22.0452373367314%	3.3111e-08	LOC_Os01g71280;LOC_Os05g41590;LOC_Os02g01510;LOC_Os12g43630;LOC_Os03g12270;LOC_Os04g15920;LOC_Os09g23560;LOC_Os10g29470;LOC_Os02g43194;LOC_Os02g43280;LOC_Os04g45720;LOC_Os06g13720;LOC_Os12g08260;LOC_Os04g30420;LOC_Os06g23870;LOC_Os10g40360;LOC_Os01g57730;LOC_Os01g73200;LOC_Os01g73220;LOC_Os02g06630;LOC_Os02g14430;LOC_Os02g58720;LOC_Os03g13180;LOC_Os03g13200;LOC_Os03g22020;LOC_Os03g25300;LOC_Os03g…	K00006+K00006+K00016+K00026+K00083+K00083+K00083+K00083+K00128+K00128+K00128+K00161+K00166+K00224+K00232+K00318+K00430+K00430+K00430+K00430+K00430+K00430+K00430+K00430+K00430+K00430+K00430+K00430+K00430+K00430+K00430+K00430+K00430+K00430+K00430+K00430+K00430+K00430+K00430+K00430+K00430+K00430+K00430+K00430+K00430+K00430+K00430+K00430+K00430+K00430+K00430+K00430+K00430+K00430+K00430+K00454+K00454+…	https:\\www.genome.jp\dbget-bin\www_bget?map01110
Phenylpropanoid biosynthesis	ko00940	66 out of 921 7.16612377850163%	341 out of 9417 3.62111075714134%	3.39936e-08	LOC_Os03g12270;LOC_Os04g15920;LOC_Os09g23560;LOC_Os10g29470;LOC_Os01g57730;LOC_Os01g73200;LOC_Os01g73220;LOC_Os02g06630;LOC_Os02g14430;LOC_Os02g58720;LOC_Os03g13180;LOC_Os03g13200;LOC_Os03g22020;LOC_Os03g25300;LOC_Os03g32050;LOC_Os04g39100;LOC_Os01g10850;LOC_Os01g15830;LOC_Os01g16450;LOC_Os04g55740;LOC_Os04g59150;LOC_Os04g59160;LOC_Os04g59190;LOC_Os04g59210;LOC_Os04g59260;LOC_Os05g04380;LOC_Os05g…	K00083+K00083+K00083+K00083+K00430+K00430+K00430+K00430+K00430+K00430+K00430+K00430+K00430+K00430+K00430+K00430+K00430+K00430+K00430+K00430+K00430+K00430+K00430+K00430+K00430+K00430+K00430+K00430+K00430+K00430+K00430+K00430+K00430+K00430+K00430+K00430+K00430+K00430+K00430+K00430+K00430+K00430+K00430+K00487+K00588+K01188+K01904+K05350+K05350+K05350+K09753+K09753+K09754+K09755+K10775+K10775+K10775+…	https:\\www.genome.jp\dbget-bin\www_bget?map00940
Plant-pathogen interaction	ko04626	216 out of 921 23.4527687296417%	1713 out of 9417 18.1905065307423%	1.3653e-05	LOC_Os03g20370;LOC_Os03g59770;LOC_Os07g12240;LOC_Os11g38780;LOC_Os04g01740;LOC_Os02g03410;LOC_Os03g03660;LOC_Os03g48270;LOC_Os03g57450;LOC_Os03g57520;LOC_Os04g49510;LOC_Os05g50810;LOC_Os07g38120;LOC_Os10g36710;LOC_Os03g12390;LOC_Os01g66740;LOC_Os01g06890;LOC_Os01g06920;LOC_Os01g08470;LOC_Os04g42620;LOC_Os01g12790;LOC_Os04g52780;LOC_Os06g07590;LOC_Os07g07990;LOC_Os01g25460;LOC_Os07g40630;LOC_Os08g…	K02183+K02183+K02183+K02183+K04079+K13412+K13412+K13412+K13412+K13412+K13412+K13412+K13412+K13412+K13413+K13420+K13420+K13420+K13420+K13420+K13420+K13420+K13420+K13420+K13420+K13420+K13420+K13420+K13420+K13420+K13420+K13420+K13424+K13424+K13424+K13424+K13424+K13424+K13424+K13424+K13424+K13424+K13424+K13424+K13424+K13424+K13425+K13425+K13425+K13425+K13425+K13425+K13425+K13425+K13429+K13429+K13429+…	https:\\www.genome.jp\dbget-bin\www_bget?map04626
Plant hormone signal transduction	ko04075	117 out of 921 12.7035830618893%	836 out of 9417 8.87756185621748%	2.61628e-05	LOC_Os06g06900;LOC_Os06g10820;LOC_Os03g12390;LOC_Os01g02370;LOC_Os03g56180;LOC_Os03g57780;LOC_Os04g29580;LOC_Os04g30030;LOC_Os04g38910;LOC_Os06g18000;LOC_Os06g42220;LOC_Os06g47720;LOC_Os06g47740;LOC_Os07g04820;LOC_Os09g23570;LOC_Os10g17960;LOC_Os03g53020;LOC_Os04g23550;LOC_Os05g38140;LOC_Os01g39330;LOC_Os01g50940;LOC_Os07g03368;LOC_Os07g03710;LOC_Os07g03730;LOC_Os10g11500;LOC_Os03g08310;LOC_Os03g…	K12126+K12126+K13413+K13415+K13415+K13415+K13415+K13415+K13415+K13415+K13415+K13415+K13415+K13415+K13415+K13415+K13422+K13422+K13422+K13422+K13422+K13449+K13449+K13449+K13449+K13464+K13464+K13464+K13464+K13464+K13464+K13464+K13946+K14431+K14431+K14431+K14431+K14432+K14432+K14484+K14484+K14484+K14484+K14484+K14484+K14487+K14487+K14487+K14487+K14488+K14488+K14488+K14488+K14488+K14488+K14488+K14488+…	https:\\www.genome.jp\dbget-bin\www_bget?map04075
MAPK signaling pathway - plant	ko04016	101 out of 921 10.9663409337676%	741 out of 9417 7.86874800892004%	0.000268281	LOC_Os03g20370;LOC_Os03g59770;LOC_Os07g12240;LOC_Os11g38780;LOC_Os03g12390;LOC_Os01g66740;LOC_Os01g06890;LOC_Os01g06920;LOC_Os01g08470;LOC_Os04g42620;LOC_Os01g12790;LOC_Os04g52780;LOC_Os06g07590;LOC_Os07g07990;LOC_Os01g25460;LOC_Os07g40630;LOC_Os08g23290;LOC_Os01g41120;LOC_Os11g35660;LOC_Os11g35850;LOC_Os12g12010;LOC_Os01g53920;LOC_Os03g53020;LOC_Os04g23550;LOC_Os05g38140;LOC_Os01g39330;LOC_Os01g…	K02183+K02183+K02183+K02183+K13413+K13420+K13420+K13420+K13420+K13420+K13420+K13420+K13420+K13420+K13420+K13420+K13420+K13420+K13420+K13420+K13420+K13420+K13422+K13422+K13422+K13422+K13422+K13424+K13424+K13424+K13424+K13424+K13424+K13424+K13424+K13424+K13424+K13424+K13424+K13424+K13424+K13425+K13425+K13425+K13425+K13425+K13425+K13425+K13425+K13447+K13449+K13449+K13449+K13449+K14496+K14496+K14497+…	https:\\www.genome.jp\dbget-bin\www_bget?map04016
Glutathione metabolism	ko00480	27 out of 921 2.93159609120521%	138 out of 9417 1.46543485186365%	0.000332471	LOC_Os10g28000;LOC_Os01g70770;LOC_Os01g72120;LOC_Os01g72130;LOC_Os01g72140;LOC_Os01g72150;LOC_Os03g04220;LOC_Os03g17480;LOC_Os05g05610;LOC_Os05g05620;LOC_Os05g34150;LOC_Os06g12290;LOC_Os10g38160;LOC_Os10g38340;LOC_Os10g38350;LOC_Os10g38360;LOC_Os10g38600;LOC_Os10g38610;LOC_Os10g38630;LOC_Os10g38700;LOC_Os01g49710;LOC_Os01g49720;LOC_Os02g28110;LOC_Os09g37120;LOC_Os06g03720;LOC_Os07g44430;LOC_Os07g…	K00383+K00799+K00799+K00799+K00799+K00799+K00799+K00799+K00799+K00799+K00799+K00799+K00799+K00799+K00799+K00799+K00799+K00799+K00799+K00799+K00799+K00799+K01581+K01581+K10808+K11188+K11188	https:\\www.genome.jp\dbget-bin\www_bget?map00480
Diterpenoid biosynthesis	ko00904	30 out of 921 3.25732899022801%	163 out of 9417 1.73091218009982%	0.000478933	LOC_Os09g15060;LOC_Os02g41954;LOC_Os04g44150;LOC_Os01g11150;LOC_Os05g11810;LOC_Os05g48700;LOC_Os01g55240;LOC_Os03g61740;LOC_Os07g40250;LOC_Os07g46920;LOC_Os11g28530;LOC_Os02g09200;LOC_Os02g09290;LOC_Os02g09310;LOC_Os02g09320;LOC_Os02g09390;LOC_Os03g39760;LOC_Os06g30500;LOC_Os06g45960;LOC_Os07g11739;LOC_Os07g11870;LOC_Os08g36310;LOC_Os10g09110;LOC_Os10g21060;LOC_Os09g10340;LOC_Os03g14560;LOC_Os06g…	K04120+K04125+K04125+K04125+K04125+K04125+K04125+K13070+K13070+K13070+K14038+K16083+K16083+K16083+K16083+K16083+K16083+K16083+K16083+K16083+K16083+K16084+K16084+K16084+K16085+K21718+K21718+K21718+K21718+K21718	https:\\www.genome.jp\dbget-bin\www_bget?map00904
Cutin, suberine and wax biosynthesis	ko00073	20 out of 921 2.17155266015201%	98 out of 9417 1.04067112668578%	0.00109913	LOC_Os04g28520;LOC_Os09g39410;LOC_Os01g63540;LOC_Os01g08800;LOC_Os10g34480;LOC_Os02g08230;LOC_Os02g56920;LOC_Os09g25850;LOC_Os10g33250;LOC_Os04g43170;LOC_Os04g43200;LOC_Os10g38120;LOC_Os04g33370;LOC_Os06g46680;LOC_Os01g24810;LOC_Os07g26870;LOC_Os10g05020;LOC_Os10g36740;LOC_Os10g37050;LOC_Os10g37100	K13356+K13356+K15401+K15402+K15402+K15404+K15404+K15404+K15404+K17991+K17991+K20495+K21995+K21995+K21995+K21995+K21995+K21995+K21995+K21995	https:\\www.genome.jp\dbget-bin\www_bget?map00073
Metabolic pathways	ko01100	374 out of 921 40.6080347448426%	3399 out of 9417 36.0942975469895%	0.00160026	LOC_Os03g55070;LOC_Os02g01510;LOC_Os12g43630;LOC_Os01g54030;LOC_Os03g12270;LOC_Os04g15920;LOC_Os09g23560;LOC_Os10g29470;LOC_Os06g29220;LOC_Os02g43194;LOC_Os02g43280;LOC_Os04g45720;LOC_Os06g13720;LOC_Os12g08260;LOC_Os02g50350;LOC_Os06g23870;LOC_Os09g32290;LOC_Os10g40360;LOC_Os02g52730;LOC_Os01g25484;LOC_Os10g28000;LOC_Os12g25630;LOC_Os09g20090;LOC_Os01g57730;LOC_Os01g73200;LOC_Os01g73220;LOC_Os02g…	K00012+K00016+K00026+K00029+K00083+K00083+K00083+K00083+K00122+K00128+K00128+K00128+K00161+K00166+K00207+K00232+K00306+K00318+K00366+K00366+K00383+K00387+K00423+K00430+K00430+K00430+K00430+K00430+K00430+K00430+K00430+K00430+K00430+K00430+K00430+K00430+K00430+K00430+K00430+K00430+K00430+K00430+K00430+K00430+K00430+K00430+K00430+K00430+K00430+K00430+K00430+K00430+K00430+K00430+K00430+K00430+K00430+…	https:\\www.genome.jp\dbget-bin\www_bget?map01100
alpha-Linolenic acid metabolism	ko00592	19 out of 921 2.06297502714441%	97 out of 9417 1.03005203355633%	0.00238822	LOC_Os04g30420;LOC_Os06g23870;LOC_Os02g10120;LOC_Os04g37430;LOC_Os08g39840;LOC_Os08g39850;LOC_Os12g37260;LOC_Os12g37350;LOC_Os03g50030;LOC_Os02g12680;LOC_Os03g12500;LOC_Os03g55800;LOC_Os01g67430;LOC_Os02g43700;LOC_Os08g04800;LOC_Os11g19340;LOC_Os01g46290;LOC_Os01g46370;LOC_Os09g33820	K00224+K00232+K00454+K00454+K00454+K00454+K00454+K00454+K01047+K01723+K01723+K01723+K16818+K16818+K16818+K16818+K16818+K16818+K22389	https:\\www.genome.jp\dbget-bin\www_bget?map00592
Linoleic acid metabolism	ko00591	8 out of 921 0.868621064060804%	26 out of 9417 0.276096421365615%	0.00255211	LOC_Os02g10120;LOC_Os04g37430;LOC_Os08g39840;LOC_Os08g39850;LOC_Os12g37260;LOC_Os12g37350;LOC_Os03g50030;LOC_Os03g52860	K00454+K00454+K00454+K00454+K00454+K00454+K01047+K15718	https:\\www.genome.jp\dbget-bin\www_bget?map00591
Starch and sucrose metabolism	ko00500	44 out of 921 4.77741585233442%	296 out of 9417 3.14325156631624%	0.00304677	LOC_Os02g32660;LOC_Os01g09460;LOC_Os05g50380;LOC_Os02g44230;LOC_Os07g43160;LOC_Os09g20390;LOC_Os10g40550;LOC_Os08g36910;LOC_Os09g28420;LOC_Os01g51754;LOC_Os03g22790;LOC_Os07g35940;LOC_Os03g21210;LOC_Os01g21070;LOC_Os06g13830;LOC_Os06g46340;LOC_Os06g46940;LOC_Os04g33740;LOC_Os04g43380;LOC_Os04g43400;LOC_Os07g46280;LOC_Os02g54820;LOC_Os08g34580;LOC_Os01g54560;LOC_Os01g71474;LOC_Os01g71860;LOC_Os04g…	K00700+K00844+K00975+K01087+K01087+K01087+K01087+K01176+K01176+K01176+K01177+K01177+K01179+K01179+K01179+K01187+K01188+K01193+K05350+K05350+K05350+K16055+K16055+K16055+K19891+K19891+K19891+K19891+K19891+K19891+K19892+K19892+K19892+K19892+K19892+K19892+K19892+K19892+K19892+K19892+K19892+K19893+K19893+K19893	https:\\www.genome.jp\dbget-bin\www_bget?map00500
Glycerophospholipid metabolism	ko00564	28 out of 921 3.04017372421281%	179 out of 9417 1.90081767017097%	0.00825732	LOC_Os01g71280;LOC_Os05g41590;LOC_Os04g54200;LOC_Os08g06450;LOC_Os03g50030;LOC_Os01g01190;LOC_Os06g40170;LOC_Os09g25390;LOC_Os03g40670;LOC_Os05g47540;LOC_Os05g51050;LOC_Os01g02890;LOC_Os01g49024;LOC_Os05g37600;LOC_Os05g38350;LOC_Os01g22560;LOC_Os01g22570;LOC_Os01g67430;LOC_Os02g43700;LOC_Os08g04800;LOC_Os11g19340;LOC_Os01g46290;LOC_Os01g46370;LOC_Os01g47580;LOC_Os02g31030;LOC_Os04g32320;LOC_Os07g…	K00006+K00006+K00901+K00968+K01047+K01114+K01115+K01115+K01126+K05929+K06130+K08730+K08730+K13508+K13508+K13508+K13508+K16818+K16818+K16818+K16818+K16818+K16818+K18693+K18696+K18696+K18696+K22389	https:\\www.genome.jp\dbget-bin\www_bget?map00564
Carotenoid biosynthesis	ko00906	13 out of 921 1.41150922909881%	65 out of 9417 0.690241053414038%	0.00922673	LOC_Os09g38320;LOC_Os03g05880;LOC_Os12g42280;LOC_Os03g44380;LOC_Os03g18740;LOC_Os11g32030;LOC_Os02g47470;LOC_Os03g61980;LOC_Os07g30950;LOC_Os07g33480;LOC_Os03g03370;LOC_Os04g48880;LOC_Os10g38940	K02291+K09838+K09840+K09840+K09841+K09841+K09843+K09843+K09843+K09843+K15746+K15746+K15746	https:\\www.genome.jp\dbget-bin\www_bget?map00906
Sesquiterpenoid and triterpenoid biosynthesis	ko00909	9 out of 921 0.977198697068404%	38 out of 9417 0.403525538918976%	0.00948988	LOC_Os03g22620;LOC_Os04g27190;LOC_Os04g27430;LOC_Os04g27670;LOC_Os04g27790;LOC_Os07g11790;LOC_Os02g04750;LOC_Os02g04760;LOC_Os11g18194	K15803+K15803+K15803+K15803+K15803+K15803+K19011+K19011+K19011	https:\\www.genome.jp\dbget-bin\www_bget?map00909
Flavonoid biosynthesis	ko00941	21 out of 921 2.28013029315961%	128 out of 9417 1.35924392056918%	0.0122588	LOC_Os04g56700;LOC_Os01g60450;LOC_Os08g38920;LOC_Os11g35930;LOC_Os01g27490;LOC_Os09g18450;LOC_Os03g55260;LOC_Os10g08540;LOC_Os04g53780;LOC_Os04g53920;LOC_Os06g46920;LOC_Os07g40690;LOC_Os10g12050;LOC_Os04g51980;LOC_Os04g56910;LOC_Os09g37180;LOC_Os09g37200;LOC_Os10g23820;LOC_Os11g07960;LOC_Os04g09654;LOC_Os12g13800	K00475+K00487+K00588+K00660+K05277+K05278+K05280+K05280+K08695+K08695+K08695+K08695+K09754+K13065+K13065+K13065+K13065+K13065+K13065+K22440+K22440	https:\\www.genome.jp\dbget-bin\www_bget?map00941
Benzoxazinoid biosynthesis	ko00402	2 out of 921 0.217155266015201%	3 out of 9417 0.0318572793883402%	0.026802	LOC_Os03g58290;LOC_Os03g58300	K13222+K13222	https:\\www.genome.jp\dbget-bin\www_bget?map00402
Fatty acid elongation	ko00062	11 out of 921 1.1943539630836%	61 out of 9417 0.647764680896251%	0.0326647	LOC_Os04g40730;LOC_Os06g19530;LOC_Os02g11070;LOC_Os03g06700;LOC_Os03g06705;LOC_Os03g12030;LOC_Os03g14170;LOC_Os05g49900;LOC_Os06g14810;LOC_Os06g15020;LOC_Os09g19650	K10251+K10251+K15397+K15397+K15397+K15397+K15397+K15397+K15397+K15397+K15397	https:\\www.genome.jp\dbget-bin\www_bget?map00062
Limonene and pinene degradation	ko00903	3 out of 921 0.325732899022801%	8 out of 9417 0.084952745035574%	0.0358787	LOC_Os02g43194;LOC_Os02g43280;LOC_Os04g45720	K00128+K00128+K00128	https:\\www.genome.jp\dbget-bin\www_bget?map00903
Nitrogen metabolism	ko00910	8 out of 921 0.868621064060804%	44 out of 9417 0.467240097695657%	0.0606945	LOC_Os02g52730;LOC_Os01g25484;LOC_Os08g32780;LOC_Os08g36630;LOC_Os03g50490;LOC_Os02g11680;LOC_Os01g36720;LOC_Os08g36480	K00366+K00366+K01674+K01674+K01915+K02575+K02575+K10534	https:\\www.genome.jp\dbget-bin\www_bget?map00910
Stilbenoid, diarylheptanoid and gingerol biosynthesis	ko00945	15 out of 921 1.62866449511401%	101 out of 9417 1.07252840607412%	0.0658122	LOC_Os01g60450;LOC_Os08g38920;LOC_Os10g12050;LOC_Os04g51980;LOC_Os04g56910;LOC_Os09g37180;LOC_Os09g37200;LOC_Os10g23820;LOC_Os11g07960;LOC_Os07g28040;LOC_Os08g35310;LOC_Os09g17560;LOC_Os11g19840;LOC_Os07g34190;LOC_Os07g34260	K00487+K00588+K09754+K13065+K13065+K13065+K13065+K13065+K13065+K16040+K16040+K16040+K16040+K17212+K17212	https:\\www.genome.jp\dbget-bin\www_bget?map00945
Betalain biosynthesis	ko00965	3 out of 921 0.325732899022801%	10 out of 9417 0.106190931294467%	0.0663572	LOC_Os08g04540;LOC_Os10g26110;LOC_Os01g65690	K01593+K01593+K15777	https:\\www.genome.jp\dbget-bin\www_bget?map00965
Histidine metabolism	ko00340	5 out of 921 0.542888165038002%	23 out of 9417 0.244239141977275%	0.0674471	LOC_Os02g43194;LOC_Os02g43280;LOC_Os04g45720;LOC_Os04g04640;LOC_Os09g26880	K00128+K00128+K00128+K01590+K14085	https:\\www.genome.jp\dbget-bin\www_bget?map00340
Brassinosteroid biosynthesis	ko00905	9 out of 921 0.977198697068404%	55 out of 9417 0.584050122119571%	0.0841864	LOC_Os11g04710;LOC_Os04g48210;LOC_Os02g30100;LOC_Os03g44740;LOC_Os03g55240;LOC_Os06g41070;LOC_Os09g26940;LOC_Os09g26960;LOC_Os12g39310	K09588+K09590+K20623+K20623+K20623+K20623+K20623+K20623+K20623	https:\\www.genome.jp\dbget-bin\www_bget?map00905
Tryptophan metabolism	ko00380	14 out of 921 1.52008686210641%	100 out of 9417 1.06190931294467%	0.107513	LOC_Os02g43194;LOC_Os02g43280;LOC_Os04g45720;LOC_Os04g10434;LOC_Os08g04540;LOC_Os10g26110;LOC_Os08g43390;LOC_Os09g35940;LOC_Os04g03980;LOC_Os01g16750;LOC_Os07g18120;LOC_Os09g26880;LOC_Os01g07500;LOC_Os02g37890	K00128+K00128+K00128+K01426+K01593+K01593+K07408+K07408+K11816+K11816+K11817+K14085+K16903+K23947	https:\\www.genome.jp\dbget-bin\www_bget?map00380
Zeatin biosynthesis	ko00908	14 out of 921 1.52008686210641%	100 out of 9417 1.06190931294467%	0.107513	LOC_Os01g10110;LOC_Os01g56810;LOC_Os03g59570;LOC_Os05g24660;LOC_Os04g46970;LOC_Os04g46980;LOC_Os02g11700;LOC_Os04g55680;LOC_Os05g42070;LOC_Os07g47550;LOC_Os09g03140;LOC_Os01g41430;LOC_Os11g26920;LOC_Os01g45110	K00279+K00279+K10760+K10760+K13495+K13495+K13496+K13496+K13496+K13496+K13496+K13496+K13496+K13496	https:\\www.genome.jp\dbget-bin\www_bget?map00908
Biosynthesis of unsaturated fatty acids	ko01040	7 out of 921 0.760043431053203%	45 out of 9417 0.477859190825104%	0.145515	LOC_Os06g23870;LOC_Os03g30950;LOC_Os03g53010;LOC_Os06g30780;LOC_Os08g10010;LOC_Os04g40730;LOC_Os06g19530	K00232+K03921+K03921+K03921+K03921+K10251+K10251	https:\\www.genome.jp\dbget-bin\www_bget?map01040
Taurine and hypotaurine metabolism	ko00430	4 out of 921 0.434310532030402%	22 out of 9417 0.233620048847828%	0.162166	LOC_Os03g13300;LOC_Os12g42860;LOC_Os03g45250;LOC_Os09g14700	K01580+K10712+K10712+K10712	https:\\www.genome.jp\dbget-bin\www_bget?map00430
Phenylalanine metabolism	ko00360	9 out of 921 0.977198697068404%	64 out of 9417 0.679621960284592%	0.169661	LOC_Os02g07160;LOC_Os02g19924;LOC_Os04g10434;LOC_Os08g04540;LOC_Os10g26110;LOC_Os02g41670;LOC_Os02g41680;LOC_Os04g43800;LOC_Os05g35290	K00457+K00815+K01426+K01593+K01593+K10775+K10775+K10775+K10775	https:\\www.genome.jp\dbget-bin\www_bget?map00360
Indole alkaloid biosynthesis	ko00901	2 out of 921 0.217155266015201%	8 out of 9417 0.084952745035574%	0.180328	LOC_Os08g04540;LOC_Os10g26110	K01593+K01593	https:\\www.genome.jp\dbget-bin\www_bget?map00901
Arginine and proline metabolism	ko00330	11 out of 921 1.1943539630836%	83 out of 9417 0.88138472974408%	0.184878	LOC_Os02g43194;LOC_Os02g43280;LOC_Os04g45720;LOC_Os10g40360;LOC_Os04g10434;LOC_Os02g28110;LOC_Os09g37120;LOC_Os06g04070;LOC_Os01g62900;LOC_Os05g38150;LOC_Os09g26880	K00128+K00128+K00128+K00318+K01426+K01581+K01581+K01583+K12657+K12657+K14085	https:\\www.genome.jp\dbget-bin\www_bget?map00330
Valine, leucine and isoleucine degradation	ko00280	8 out of 921 0.868621064060804%	59 out of 9417 0.626526494637358%	0.215826	LOC_Os02g43194;LOC_Os02g43280;LOC_Os04g45720;LOC_Os12g08260;LOC_Os03g01600;LOC_Os03g21960;LOC_Os05g39770;LOC_Os09g26880	K00128+K00128+K00128+K00166+K00826+K00827+K00827+K14085	https:\\www.genome.jp\dbget-bin\www_bget?map00280
Monoterpenoid biosynthesis	ko00902	2 out of 921 0.217155266015201%	10 out of 9417 0.106190931294467%	0.255372	LOC_Os02g02930;LOC_Os04g45000	K15086+K15095	https:\\www.genome.jp\dbget-bin\www_bget?map00902
Circadian rhythm - plant	ko04712	16 out of 921 1.73724212812161%	137 out of 9417 1.4548157587342%	0.263533	LOC_Os11g35930;LOC_Os06g06900;LOC_Os06g10820;LOC_Os02g05470;LOC_Os03g50310;LOC_Os04g28160;LOC_Os01g64360;LOC_Os01g06320;LOC_Os04g49450;LOC_Os05g07010;LOC_Os08g06110;LOC_Os08g43160;LOC_Os09g33850;LOC_Os11g05470;LOC_Os02g02380;LOC_Os06g39960	K00660+K12126+K12126+K12130+K12130+K12130+K12133+K12133+K12133+K12133+K12133+K16221+K16223+K16223+K16240+K16241	https:\\www.genome.jp\dbget-bin\www_bget?map04712
Pantothenate and CoA biosynthesis	ko00770	6 out of 921 0.651465798045603%	45 out of 9417 0.477859190825104%	0.274476	LOC_Os02g43194;LOC_Os02g43280;LOC_Os04g45720;LOC_Os02g50350;LOC_Os03g01600;LOC_Os02g36550	K00128+K00128+K00128+K00207+K00826+K01922	https:\\www.genome.jp\dbget-bin\www_bget?map00770
Thiamine metabolism	ko00730	3 out of 921 0.325732899022801%	19 out of 9417 0.201762769459488%	0.282677	LOC_Os05g30454;LOC_Os07g09190;LOC_Os03g47610	K00949+K01662+K03147	https:\\www.genome.jp\dbget-bin\www_bget?map00730
beta-Alanine metabolism	ko00410	7 out of 921 0.760043431053203%	55 out of 9417 0.584050122119571%	0.289504	LOC_Os02g43194;LOC_Os02g43280;LOC_Os04g45720;LOC_Os02g50350;LOC_Os06g23870;LOC_Os03g13300;LOC_Os09g26880	K00128+K00128+K00128+K00207+K00232+K01580+K14085	https:\\www.genome.jp\dbget-bin\www_bget?map00410
Alanine, aspartate and glutamate metabolism	ko00250	9 out of 921 0.977198697068404%	74 out of 9417 0.785812891579059%	0.296326	LOC_Os10g25130;LOC_Os10g25140;LOC_Os03g21960;LOC_Os05g39770;LOC_Os03g13300;LOC_Os03g50490;LOC_Os03g18130;LOC_Os03g58170;LOC_Os04g58280	K00814+K00814+K00827+K00827+K01580+K01915+K01953+K01953+K01953	https:\\www.genome.jp\dbget-bin\www_bget?map00250
Cysteine and methionine metabolism	ko00270	17 out of 921 1.84581976112921%	153 out of 9417 1.62472124880535%	0.326132	LOC_Os02g01510;LOC_Os12g43630;LOC_Os12g41390;LOC_Os01g52260;LOC_Os02g19924;LOC_Os03g01600;LOC_Os03g21960;LOC_Os05g39770;LOC_Os03g63330;LOC_Os03g51740;LOC_Os01g09700;LOC_Os05g05670;LOC_Os05g05680;LOC_Os09g27750;LOC_Os09g27820;LOC_Os01g39860;LOC_Os04g48850	K00016+K00026+K00547+K00640+K00815+K00826+K00827+K00827+K00928+K01762+K01762+K05933+K05933+K05933+K05933+K05933+K20772	https:\\www.genome.jp\dbget-bin\www_bget?map00270
Amino sugar and nucleotide sugar metabolism	ko00520	23 out of 921 2.49728555917481%	212 out of 9417 2.25124774344271%	0.330822	LOC_Os03g55070;LOC_Os01g09460;LOC_Os05g50380;LOC_Os01g64110;LOC_Os02g13860;LOC_Os02g39330;LOC_Os04g41620;LOC_Os05g15850;LOC_Os05g15880;LOC_Os08g40680;LOC_Os01g47070;LOC_Os01g49320;LOC_Os11g47500;LOC_Os03g17230;LOC_Os02g54890;LOC_Os08g41440;LOC_Os03g17000;LOC_Os06g12280;LOC_Os06g51160;LOC_Os04g54810;LOC_Os01g19220;LOC_Os05g04690;LOC_Os10g39680	K00012+K00844+K00975+K01183+K01183+K01183+K01183+K01183+K01183+K01183+K01183+K01183+K01183+K08678+K08679+K08679+K12450+K13648+K13648+K15920+K15920+K20547+K20547	https:\\www.genome.jp\dbget-bin\www_bget?map00520
Fatty acid degradation	ko00071	8 out of 921 0.868621064060804%	68 out of 9417 0.722098332802379%	0.346254	LOC_Os02g43194;LOC_Os02g43280;LOC_Os04g45720;LOC_Os06g23870;LOC_Os11g06880;LOC_Os09g26880;LOC_Os01g63540;LOC_Os10g38120	K00128+K00128+K00128+K00232+K01897+K14085+K15401+K20495	https:\\www.genome.jp\dbget-bin\www_bget?map00071
Pyruvate metabolism	ko00620	11 out of 921 1.1943539630836%	98 out of 9417 1.04067112668578%	0.361954	LOC_Os02g01510;LOC_Os12g43630;LOC_Os01g54030;LOC_Os02g43194;LOC_Os02g43280;LOC_Os04g45720;LOC_Os06g13720;LOC_Os01g55350;LOC_Os04g40990;LOC_Os09g26880;LOC_Os11g37920	K00016+K00026+K00029+K00128+K00128+K00128+K00161+K01595+K01638+K14085+K18881	https:\\www.genome.jp\dbget-bin\www_bget?map00620
Glycerolipid metabolism	ko00561	12 out of 921 1.30293159609121%	108 out of 9417 1.14686205798025%	0.365444	LOC_Os02g43194;LOC_Os02g43280;LOC_Os04g45720;LOC_Os04g54200;LOC_Os03g51010;LOC_Os11g01040;LOC_Os05g37600;LOC_Os05g38350;LOC_Os01g22560;LOC_Os01g22570;LOC_Os09g26880;LOC_Os01g47580	K00128+K00128+K00128+K00901+K01054+K01054+K13508+K13508+K13508+K13508+K14085+K18693	https:\\www.genome.jp\dbget-bin\www_bget?map00561
Flavone and flavonol biosynthesis	ko00944	2 out of 921 0.217155266015201%	14 out of 9417 0.148667303812254%	0.404106	LOC_Os03g55260;LOC_Os10g08540	K05280+K05280	https:\\www.genome.jp\dbget-bin\www_bget?map00944
Biosynthesis of various secondary metabolites - part 2	ko00998	2 out of 921 0.217155266015201%	14 out of 9417 0.148667303812254%	0.404106	LOC_Os01g13590;LOC_Os01g13600	K21568+K21568	https:\\www.genome.jp\dbget-bin\www_bget?map00998
Riboflavin metabolism	ko00740	3 out of 921 0.325732899022801%	25 out of 9417 0.265477328236169%	0.448026	LOC_Os11g34720;LOC_Os02g36340;LOC_Os08g37940	K14379+K14652+K20884	https:\\www.genome.jp\dbget-bin\www_bget?map00740
Non-homologous end-joining	ko03450	1 out of 921 0.1085776330076%	6 out of 9417 0.0637145587766805%	0.460817	LOC_Os08g08030	K10865	https:\\www.genome.jp\dbget-bin\www_bget?map03450
Anthocyanin biosynthesis	ko00942	1 out of 921 0.1085776330076%	7 out of 9417 0.0743336519061272%	0.513583	LOC_Os07g30330	K12930	https:\\www.genome.jp\dbget-bin\www_bget?map00942
Vitamin B6 metabolism	ko00750	3 out of 921 0.325732899022801%	28 out of 9417 0.297334607624509%	0.525222	LOC_Os04g27060;LOC_Os10g01080;LOC_Os01g39280	K05275+K06215+K06215	https:\\www.genome.jp\dbget-bin\www_bget?map00750
Ether lipid metabolism	ko00565	4 out of 921 0.434310532030402%	39 out of 9417 0.414144632048423%	0.538325	LOC_Os03g50030;LOC_Os01g01190;LOC_Os06g40170;LOC_Os09g25390	K01047+K01114+K01115+K01115	https:\\www.genome.jp\dbget-bin\www_bget?map00565
Lysine degradation	ko00310	6 out of 921 0.651465798045603%	61 out of 9417 0.647764680896251%	0.557385	LOC_Os02g43194;LOC_Os02g43280;LOC_Os04g45720;LOC_Os09g32290;LOC_Os08g30900;LOC_Os09g26880	K00128+K00128+K00128+K00306+K11420+K14085	https:\\www.genome.jp\dbget-bin\www_bget?map00310
Phosphonate and phosphinate metabolism	ko00440	1 out of 921 0.1085776330076%	9 out of 9417 0.0955718381650207%	0.604144	LOC_Os08g06450	K00968	https:\\www.genome.jp\dbget-bin\www_bget?map00440
Ascorbate and aldarate metabolism	ko00053	7 out of 921 0.760043431053203%	76 out of 9417 0.807051077837953%	0.623693	LOC_Os03g55070;LOC_Os02g43194;LOC_Os02g43280;LOC_Os04g45720;LOC_Os09g20090;LOC_Os06g36560;LOC_Os09g26880	K00012+K00128+K00128+K00128+K00423+K00469+K14085	https:\\www.genome.jp\dbget-bin\www_bget?map00053
Pyrimidine metabolism	ko00240	7 out of 921 0.760043431053203%	77 out of 9417 0.817670170967399%	0.637652	LOC_Os02g50350;LOC_Os05g33630;LOC_Os05g11840;LOC_Os05g49770;LOC_Os06g03720;LOC_Os02g53790;LOC_Os07g43170	K00207+K01240+K01489+K01937+K10808+K13800+K13800	https:\\www.genome.jp\dbget-bin\www_bget?map00240
Inositol phosphate metabolism	ko00562	7 out of 921 0.760043431053203%	77 out of 9417 0.817670170967399%	0.637652	LOC_Os06g36560;LOC_Os03g24160;LOC_Os09g28060;LOC_Os02g26720;LOC_Os02g32370;LOC_Os01g01190;LOC_Os03g60370	K00469+K00889+K00889+K00913+K00915+K01114+K03103	https:\\www.genome.jp\dbget-bin\www_bget?map00562
Fatty acid biosynthesis	ko00061	5 out of 921 0.542888165038002%	56 out of 9417 0.594669215249018%	0.651519	LOC_Os11g06880;LOC_Os03g30950;LOC_Os03g53010;LOC_Os06g30780;LOC_Os08g10010	K01897+K03921+K03921+K03921+K03921	https:\\www.genome.jp\dbget-bin\www_bget?map00061
Phosphatidylinositol signaling system	ko04070	9 out of 921 0.977198697068404%	100 out of 9417 1.06190931294467%	0.65384	LOC_Os03g24160;LOC_Os09g28060;LOC_Os04g54200;LOC_Os02g26720;LOC_Os02g32370;LOC_Os03g20370;LOC_Os03g59770;LOC_Os07g12240;LOC_Os11g38780	K00889+K00889+K00901+K00913+K00915+K02183+K02183+K02183+K02183	https:\\www.genome.jp\dbget-bin\www_bget?map04070
Isoquinoline alkaloid biosynthesis	ko00950	3 out of 921 0.325732899022801%	34 out of 9417 0.361049166401189%	0.659654	LOC_Os02g19924;LOC_Os08g04540;LOC_Os10g26110	K00815+K01593+K01593	https:\\www.genome.jp\dbget-bin\www_bget?map00950
Tropane, piperidine and pyridine alkaloid biosynthesis	ko00960	4 out of 921 0.434310532030402%	46 out of 9417 0.48847828395455%	0.671168	LOC_Os02g19924;LOC_Os01g70540;LOC_Os05g04870;LOC_Os11g25220	K00815+K08081+K08081+K08081	https:\\www.genome.jp\dbget-bin\www_bget?map00960
Glyoxylate and dicarboxylate metabolism	ko00630	9 out of 921 0.977198697068404%	102 out of 9417 1.08314749920357%	0.677237	LOC_Os12g43630;LOC_Os06g29220;LOC_Os02g49130;LOC_Os07g34520;LOC_Os12g08760;LOC_Os04g40990;LOC_Os03g50490;LOC_Os04g53210;LOC_Os07g42430	K00026+K00122+K01637+K01637+K01637+K01638+K01915+K11517+K11517	https:\\www.genome.jp\dbget-bin\www_bget?map00630
Glucosinolate biosynthesis	ko00966	1 out of 921 0.1085776330076%	11 out of 9417 0.116810024423914%	0.677859	LOC_Os03g01600	K00826	https:\\www.genome.jp\dbget-bin\www_bget?map00966
Ubiquinone and other terpenoid-quinone biosynthesis	ko00130	5 out of 921 0.542888165038002%	59 out of 9417 0.626526494637358%	0.696965	LOC_Os02g07160;LOC_Os01g60450;LOC_Os02g19924;LOC_Os08g34790;LOC_Os05g04660	K00457+K00487+K00815+K01904+K19222	https:\\www.genome.jp\dbget-bin\www_bget?map00130
Peroxisome	ko04146	9 out of 921 0.977198697068404%	105 out of 9417 1.11500477859191%	0.71049	LOC_Os06g23870;LOC_Os09g32290;LOC_Os11g06880;LOC_Os04g53210;LOC_Os07g42430;LOC_Os03g38730;LOC_Os09g14600;LOC_Os04g28520;LOC_Os09g39410	K00232+K00306+K01897+K11517+K11517+K13348+K13348+K13356+K13356	https:\\www.genome.jp\dbget-bin\www_bget?map04146
Propanoate metabolism	ko00640	3 out of 921 0.325732899022801%	37 out of 9417 0.39290644578953%	0.715674	LOC_Os02g01510;LOC_Os12g08260;LOC_Os06g23870	K00016+K00166+K00232	https:\\www.genome.jp\dbget-bin\www_bget?map00640
Monobactam biosynthesis	ko00261	1 out of 921 0.1085776330076%	13 out of 9417 0.138048210682808%	0.737859	LOC_Os03g63330	K00928	https:\\www.genome.jp\dbget-bin\www_bget?map00261
Nicotinate and nicotinamide metabolism	ko00760	2 out of 921 0.217155266015201%	27 out of 9417 0.286715514495062%	0.756535	LOC_Os04g35620;LOC_Os05g33630	K00858+K01240	https:\\www.genome.jp\dbget-bin\www_bget?map00760
Arginine biosynthesis	ko00220	3 out of 921 0.325732899022801%	40 out of 9417 0.42476372517787%	0.76428	LOC_Os10g25130;LOC_Os10g25140;LOC_Os03g50490	K00814+K00814+K01915	https:\\www.genome.jp\dbget-bin\www_bget?map00220
Fatty acid metabolism	ko01212	8 out of 921 0.868621064060804%	100 out of 9417 1.06190931294467%	0.774448	LOC_Os06g23870;LOC_Os11g06880;LOC_Os03g30950;LOC_Os03g53010;LOC_Os06g30780;LOC_Os08g10010;LOC_Os04g40730;LOC_Os06g19530	K00232+K01897+K03921+K03921+K03921+K03921+K10251+K10251	https:\\www.genome.jp\dbget-bin\www_bget?map01212
Carbon fixation in photosynthetic organisms	ko00710	7 out of 921 0.760043431053203%	90 out of 9417 0.955718381650207%	0.789833	LOC_Os12g43630;LOC_Os01g54030;LOC_Os04g19740;LOC_Os10g25130;LOC_Os10g25140;LOC_Os06g45710;LOC_Os01g55350	K00026+K00029+K00615+K00814+K00814+K00927+K01595	https:\\www.genome.jp\dbget-bin\www_bget?map00710
Lysine biosynthesis	ko00300	1 out of 921 0.1085776330076%	16 out of 9417 0.169905490071148%	0.807589	LOC_Os03g63330	K00928	https:\\www.genome.jp\dbget-bin\www_bget?map00300
Sulfur metabolism	ko00920	3 out of 921 0.325732899022801%	44 out of 9417 0.467240097695657%	0.818338	LOC_Os12g25630;LOC_Os01g52260;LOC_Os01g68770	K00387+K00640+K17285	https:\\www.genome.jp\dbget-bin\www_bget?map00920
Galactose metabolism	ko00052	6 out of 921 0.651465798045603%	82 out of 9417 0.870765636614633%	0.825715	LOC_Os01g09460;LOC_Os04g39420;LOC_Os06g46340;LOC_Os04g33740;LOC_Os03g59430;LOC_Os03g20120	K00844+K00850+K01187+K01193+K06617+K18819	https:\\www.genome.jp\dbget-bin\www_bget?map00052
Tyrosine metabolism	ko00350	4 out of 921 0.434310532030402%	58 out of 9417 0.615907401507911%	0.832111	LOC_Os02g07160;LOC_Os02g19924;LOC_Os08g04540;LOC_Os10g26110	K00457+K00815+K01593+K01593	https:\\www.genome.jp\dbget-bin\www_bget?map00350
Terpenoid backbone biosynthesis	ko00900	4 out of 921 0.434310532030402%	60 out of 9417 0.637145587766805%	0.85128	LOC_Os01g50760;LOC_Os07g09190;LOC_Os03g52180;LOC_Os01g14630	K00787+K01662+K03527+K13789	https:\\www.genome.jp\dbget-bin\www_bget?map00900
SNARE interactions in vesicular transport	ko04130	3 out of 921 0.325732899022801%	47 out of 9417 0.499097377083997%	0.851626	LOC_Os03g57310;LOC_Os07g34510;LOC_Os03g08870	K08486+K08486+K08505	https:\\www.genome.jp\dbget-bin\www_bget?map04130
ABC transporters	ko02010	8 out of 921 0.868621064060804%	113 out of 9417 1.19995752362748%	0.874567	LOC_Os01g61940;LOC_Os02g01820;LOC_Os02g11960;LOC_Os04g54930;LOC_Os05g31910;LOC_Os06g30730;LOC_Os08g43120;LOC_Os06g36650	K05658+K05658+K05658+K05658+K05658+K05658+K05658+K05665	https:\\www.genome.jp\dbget-bin\www_bget?map02010
Endocytosis	ko04144	18 out of 921 1.95439739413681%	231 out of 9417 2.4530105129022%	0.875568	LOC_Os03g24160;LOC_Os09g28060;LOC_Os06g40170;LOC_Os09g25390;LOC_Os03g16860;LOC_Os03g16920;LOC_Os05g38530;LOC_Os01g49430;LOC_Os01g02470;LOC_Os05g48980;LOC_Os06g50060;LOC_Os02g06490;LOC_Os01g62430;LOC_Os02g22130;LOC_Os04g44870;LOC_Os06g47130;LOC_Os06g50330;LOC_Os03g50210	K00889+K00889+K01115+K01115+K03283+K03283+K03283+K03283+K07897+K07904+K07904+K12196+K12486+K12486+K12486+K12486+K19366+K19476	https:\\www.genome.jp\dbget-bin\www_bget?map04144
Folate biosynthesis	ko00790	2 out of 921 0.217155266015201%	36 out of 9417 0.382287352660083%	0.879895	LOC_Os02g36340;LOC_Os09g38777	K14652+K15631	https:\\www.genome.jp\dbget-bin\www_bget?map00790
Arachidonic acid metabolism	ko00590	1 out of 921 0.1085776330076%	21 out of 9417 0.223000955718382%	0.885108	LOC_Os03g50030	K01047	https:\\www.genome.jp\dbget-bin\www_bget?map00590
Valine, leucine and isoleucine biosynthesis	ko00290	1 out of 921 0.1085776330076%	22 out of 9417 0.233620048847828%	0.89637	LOC_Os03g01600	K00826	https:\\www.genome.jp\dbget-bin\www_bget?map00290
Phenylalanine, tyrosine and tryptophan biosynthesis	ko00400	4 out of 921 0.434310532030402%	66 out of 9417 0.700860146543485%	0.897994	LOC_Os02g19924;LOC_Os09g08130;LOC_Os04g38950;LOC_Os04g33390	K00815+K01609+K01658+K05359	https:\\www.genome.jp\dbget-bin\www_bget?map00400
Photosynthesis	ko00195	5 out of 921 0.542888165038002%	81 out of 9417 0.860146543485186%	0.908404	LOC_Os04g31630;LOC_Os01g64120;LOC_Os03g17174;LOC_Os07g05365;LOC_Os02g36850	K02636+K02639+K02717+K03541+K08901	https:\\www.genome.jp\dbget-bin\www_bget?map00195
2-Oxocarboxylic acid metabolism	ko01210	4 out of 921 0.434310532030402%	68 out of 9417 0.722098332802379%	0.910408	LOC_Os10g25130;LOC_Os10g25140;LOC_Os03g01600;LOC_Os03g63330	K00814+K00814+K00826+K00928	https:\\www.genome.jp\dbget-bin\www_bget?map01210
Pentose and glucuronate interconversions	ko00040	10 out of 921 1.085776330076%	145 out of 9417 1.53976850376978%	0.912079	LOC_Os03g55070;LOC_Os03g28090;LOC_Os05g44600;LOC_Os06g09340;LOC_Os01g53990;LOC_Os11g14400;LOC_Os02g10300;LOC_Os05g50260;LOC_Os09g31270;LOC_Os10g31910	K00012+K01051+K01051+K01051+K01051+K01184+K01213+K01213+K01213+K01728	https:\\www.genome.jp\dbget-bin\www_bget?map00040
Glycine, serine and threonine metabolism	ko00260	6 out of 921 0.651465798045603%	96 out of 9417 1.01943294042689%	0.918147	LOC_Os09g32290;LOC_Os03g21960;LOC_Os05g39770;LOC_Os03g63330;LOC_Os09g26880;LOC_Os03g21260	K00306+K00827+K00827+K00928+K14085+K15633	https:\\www.genome.jp\dbget-bin\www_bget?map00260
Selenocompound metabolism	ko00450	1 out of 921 0.1085776330076%	25 out of 9417 0.265477328236169%	0.923959	LOC_Os05g01470	K08247	https:\\www.genome.jp\dbget-bin\www_bget?map00450
Glycolysis / Gluconeogenesis	ko00010	12 out of 921 1.30293159609121%	173 out of 9417 1.83710311139429%	0.925088	LOC_Os02g01510;LOC_Os02g43194;LOC_Os02g43280;LOC_Os04g45720;LOC_Os06g13720;LOC_Os01g09460;LOC_Os04g39420;LOC_Os06g45710;LOC_Os10g33980;LOC_Os03g60370;LOC_Os09g26880;LOC_Os03g21260	K00016+K00128+K00128+K00128+K00161+K00844+K00850+K00927+K01568+K03103+K14085+K15633	https:\\www.genome.jp\dbget-bin\www_bget?map00010
N-Glycan biosynthesis	ko00510	2 out of 921 0.217155266015201%	42 out of 9417 0.446001911436763%	0.926783	LOC_Os02g38140;LOC_Os01g16310	K00737+K05546	https:\\www.genome.jp\dbget-bin\www_bget?map00510
AGE-RAGE signaling pathway in diabetic complications	ko04933	1 out of 921 0.1085776330076%	26 out of 9417 0.276096421365615%	0.931416	LOC_Os05g49140	K04371	https:\\www.genome.jp\dbget-bin\www_bget?map04933
Cyanoamino acid metabolism	ko00460	4 out of 921 0.434310532030402%	79 out of 9417 0.838908357226293%	0.95749	LOC_Os06g46940;LOC_Os04g43380;LOC_Os04g43400;LOC_Os07g46280	K01188+K05350+K05350+K05350	https:\\www.genome.jp\dbget-bin\www_bget?map00460
Pentose phosphate pathway	ko00030	3 out of 921 0.325732899022801%	67 out of 9417 0.711479239672932%	0.965787	LOC_Os04g19740;LOC_Os04g39420;LOC_Os03g30300	K00615+K00850+K01057	https:\\www.genome.jp\dbget-bin\www_bget?map00030
Steroid biosynthesis	ko00100	2 out of 921 0.217155266015201%	53 out of 9417 0.562811935860677%	0.971466	LOC_Os05g12040;LOC_Os07g37970	K05917+K05917	https:\\www.genome.jp\dbget-bin\www_bget?map00100
Glycosaminoglycan degradation	ko00531	1 out of 921 0.1085776330076%	35 out of 9417 0.371668259530636%	0.972924	LOC_Os11g14080	K10532	https:\\www.genome.jp\dbget-bin\www_bget?map00531
Various types of N-glycan biosynthesis	ko00513	1 out of 921 0.1085776330076%	37 out of 9417 0.39290644578953%	0.977979	LOC_Os04g35270	K14412	https:\\www.genome.jp\dbget-bin\www_bget?map00513
Butanoate metabolism	ko00650	1 out of 921 0.1085776330076%	38 out of 9417 0.403525538918976%	0.980141	LOC_Os03g13300	K01580	https:\\www.genome.jp\dbget-bin\www_bget?map00650
Basal transcription factors	ko03022	2 out of 921 0.217155266015201%	59 out of 9417 0.626526494637358%	0.983182	LOC_Os03g48490;LOC_Os05g43450	K03120+K03139	https:\\www.genome.jp\dbget-bin\www_bget?map03022
Autophagy - other	ko04136	1 out of 921 0.1085776330076%	42 out of 9417 0.446001911436763%	0.986867	LOC_Os05g07710	K17908	https:\\www.genome.jp\dbget-bin\www_bget?map04136
Fructose and mannose metabolism	ko00051	3 out of 921 0.325732899022801%	81 out of 9417 0.860146543485186%	0.988781	LOC_Os01g09460;LOC_Os04g39420;LOC_Os03g61270	K00844+K00850+K19355	https:\\www.genome.jp\dbget-bin\www_bget?map00051
Citrate cycle (TCA cycle)	ko00020	2 out of 921 0.217155266015201%	64 out of 9417 0.679621960284592%	0.989242	LOC_Os12g43630;LOC_Os06g13720	K00026+K00161	https:\\www.genome.jp\dbget-bin\www_bget?map00020
Carbon metabolism	ko01200	21 out of 921 2.28013029315961%	329 out of 9417 3.49368163958798%	0.989767	LOC_Os12g43630;LOC_Os01g54030;LOC_Os06g29220;LOC_Os06g13720;LOC_Os06g23870;LOC_Os04g19740;LOC_Os01g52260;LOC_Os10g25130;LOC_Os10g25140;LOC_Os01g09460;LOC_Os04g39420;LOC_Os06g45710;LOC_Os03g30300;LOC_Os01g55350;LOC_Os02g49130;LOC_Os07g34520;LOC_Os12g08760;LOC_Os04g40990;LOC_Os04g53210;LOC_Os07g42430;LOC_Os03g21260	K00026+K00029+K00122+K00161+K00232+K00615+K00640+K00814+K00814+K00844+K00850+K00927+K01057+K01595+K01637+K01637+K01637+K01638+K11517+K11517+K15633	https:\\www.genome.jp\dbget-bin\www_bget?map01200
Homologous recombination	ko03440	5 out of 921 0.542888165038002%	116 out of 9417 1.23181480301582%	0.991138	LOC_Os11g40150;LOC_Os01g62100;LOC_Os03g11540;LOC_Os04g04390;LOC_Os08g08030	K04482+K07466+K07466+K07466+K10865	https:\\www.genome.jp\dbget-bin\www_bget?map03440
Biosynthesis of amino acids	ko01230	18 out of 921 1.95439739413681%	296 out of 9417 3.14325156631624%	0.991955	LOC_Os04g19740;LOC_Os01g52260;LOC_Os10g25130;LOC_Os10g25140;LOC_Os03g01600;LOC_Os04g39420;LOC_Os06g45710;LOC_Os03g63330;LOC_Os09g08130;LOC_Os04g38950;LOC_Os03g50490;LOC_Os03g18130;LOC_Os03g58170;LOC_Os04g58280;LOC_Os04g33390;LOC_Os01g62900;LOC_Os05g38150;LOC_Os03g21260	K00615+K00640+K00814+K00814+K00826+K00850+K00927+K00928+K01609+K01658+K01915+K01953+K01953+K01953+K05359+K12657+K12657+K15633	https:\\www.genome.jp\dbget-bin\www_bget?map01230
Base excision repair	ko03410	1 out of 921 0.1085776330076%	48 out of 9417 0.509716470213444%	0.99294	LOC_Os01g58550	K01246	https:\\www.genome.jp\dbget-bin\www_bget?map03410
DNA replication	ko03030	4 out of 921 0.434310532030402%	106 out of 9417 1.12562387172135%	0.99428	LOC_Os07g22400;LOC_Os01g62100;LOC_Os03g11540;LOC_Os04g04390	K02685+K07466+K07466+K07466	https:\\www.genome.jp\dbget-bin\www_bget?map03030
Ribosome biogenesis in eukaryotes	ko03008	5 out of 921 0.542888165038002%	123 out of 9417 1.30614845492195%	0.994684	LOC_Os01g17330;LOC_Os10g32900;LOC_Os12g01080;LOC_Os05g26870;LOC_Os08g01810	K03264+K03539+K03539+K07562+K14565	https:\\www.genome.jp\dbget-bin\www_bget?map03008
Oxidative phosphorylation	ko00190	6 out of 921 0.651465798045603%	145 out of 9417 1.53976850376978%	0.996658	LOC_Os01g64670;LOC_Os05g36260;LOC_Os03g48310;LOC_Os12g34108;LOC_Os01g73130;LOC_Os12g34890	K01507+K01507+K01535+K02128+K02155+K03955	https:\\www.genome.jp\dbget-bin\www_bget?map00190
Mismatch repair	ko03430	3 out of 921 0.325732899022801%	98 out of 9417 1.04067112668578%	0.997287	LOC_Os01g62100;LOC_Os03g11540;LOC_Os04g04390	K07466+K07466+K07466	https:\\www.genome.jp\dbget-bin\www_bget?map03430
Purine metabolism	ko00230	4 out of 921 0.434310532030402%	122 out of 9417 1.2955293617925%	0.9984	LOC_Os07g30150;LOC_Os05g06920;LOC_Os07g49270;LOC_Os06g03720	K00759+K00951+K01490+K10808	https:\\www.genome.jp\dbget-bin\www_bget?map00230
Spliceosome	ko03040	13 out of 921 1.41150922909881%	265 out of 9417 2.81405967930339%	0.998901	LOC_Os03g16860;LOC_Os03g16920;LOC_Os05g38530;LOC_Os01g49430;LOC_Os03g17760;LOC_Os12g38460;LOC_Os05g32370;LOC_Os08g09990;LOC_Os11g30290;LOC_Os09g31482;LOC_Os10g18150;LOC_Os03g17010;LOC_Os07g43950	K03283+K03283+K03283+K03283+K12741+K12741+K12813+K12820+K12834+K12836+K12869+K12881+K12900	https:\\www.genome.jp\dbget-bin\www_bget?map03040
Protein processing in endoplasmic reticulum	ko04141	18 out of 921 1.95439739413681%	342 out of 9417 3.63172985027079%	0.999291	LOC_Os03g14900;LOC_Os09g10054;LOC_Os12g30760;LOC_Os03g16860;LOC_Os03g16920;LOC_Os05g38530;LOC_Os01g49430;LOC_Os04g01740;LOC_Os01g55150;LOC_Os01g16310;LOC_Os06g50230;LOC_Os01g19800;LOC_Os04g44820;LOC_Os01g04370;LOC_Os02g52150;LOC_Os02g54140;LOC_Os04g36750;LOC_Os08g43300	K03094+K03094+K03094+K03283+K03283+K03283+K03283+K04079+K04374+K05546+K09503+K10661+K10666+K13993+K13993+K13993+K13993+K24348	https:\\www.genome.jp\dbget-bin\www_bget?map04141
Nucleotide excision repair	ko03420	4 out of 921 0.434310532030402%	132 out of 9417 1.40172029308697%	0.999296	LOC_Os01g62100;LOC_Os03g11540;LOC_Os04g04390;LOC_Os09g21810	K07466+K07466+K07466+K10841	https:\\www.genome.jp\dbget-bin\www_bget?map03420
Protein export	ko03060	1 out of 921 0.1085776330076%	72 out of 9417 0.764574705320166%	0.999413	LOC_Os09g28000	K03100	https:\\www.genome.jp\dbget-bin\www_bget?map03060
Aminoacyl-tRNA biosynthesis	ko00970	1 out of 921 0.1085776330076%	74 out of 9417 0.785812891579059%	0.999523	LOC_Os11g06900	K02433	https:\\www.genome.jp\dbget-bin\www_bget?map00970
Phagosome	ko04145	2 out of 921 0.217155266015201%	105 out of 9417 1.11500477859191%	0.999762	LOC_Os01g73130;LOC_Os01g02470	K02155+K07897	https:\\www.genome.jp\dbget-bin\www_bget?map04145
Ubiquitin mediated proteolysis	ko04120	8 out of 921 0.868621064060804%	223 out of 9417 2.36805776786662%	0.999886	LOC_Os03g14900;LOC_Os09g10054;LOC_Os12g30760;LOC_Os02g47180;LOC_Os06g11630;LOC_Os01g03290;LOC_Os03g22680;LOC_Os01g13280	K03094+K03094+K03094+K03363+K03875+K04506+K10144+K10581	https:\\www.genome.jp\dbget-bin\www_bget?map04120
RNA transport	ko03013	9 out of 921 0.977198697068404%	247 out of 9417 2.62291600297335%	0.999936	LOC_Os02g19770;LOC_Os05g41630;LOC_Os03g12180;LOC_Os03g46884;LOC_Os10g32900;LOC_Os12g01080;LOC_Os05g26870;LOC_Os03g17010;LOC_Os03g55660	K03236+K03245+K03260+K03260+K03539+K03539+K07562+K12881+K14307	https:\\www.genome.jp\dbget-bin\www_bget?map03013
mRNA surveillance pathway	ko03015	3 out of 921 0.325732899022801%	151 out of 9417 1.60348306254646%	0.999976	LOC_Os05g31020;LOC_Os01g08310;LOC_Os03g17010	K03265+K11584+K12881	https:\\www.genome.jp\dbget-bin\www_bget?map03015
RNA degradation	ko03018	2 out of 921 0.217155266015201%	157 out of 9417 1.66719762132314%	0.999998	LOC_Os04g39420;LOC_Os04g58810	K00850+K12581	https:\\www.genome.jp\dbget-bin\www_bget?map03018
Ribosome	ko03010	1 out of 921 0.1085776330076%	374 out of 9417 3.97154083041308%	1	LOC_Os07g07770	K02964	https:\\www.genome.jp\dbget-bin\www_bget?map03010
