# Supplementary material for: Combined transcriptome and metabolome reveal glutathione metabolism plays a critical role in resistance to salinity in rice landraces HD961
Source: Front Plant Sci. 2022 Sep 7;13:952595. doi: 10.3389/fpls.2022.952595 (PMC9490218; doi:10.3389/fpls.2022.952595)
Supplement: Supplementary file 1 [file Data_Sheet_1.ZIP › Supplementary files/Table S5.xlsx]

## Sheet: Sheet1
Table S5 KEGG pathway richment of DEGs in the T60.
#Kegg_pathway	ko_id	Cluter_frequency	Genome_frequency	P-value	GeneID	KEGG Orthology	hyperlink
Phenylpropanoid biosynthesis	ko00940	24 out of 332 7.2289156626506%	341 out of 9417 3.62111075714134%	0.000965719	LOC_Os01g73220;LOC_Os02g14160;LOC_Os02g14430;LOC_Os02g14440;LOC_Os03g22020;LOC_Os01g15830;LOC_Os04g59200;LOC_Os05g04380;LOC_Os05g41990;LOC_Os06g33100;LOC_Os07g48040;LOC_Os07g48050;LOC_Os01g36240;LOC_Os08g42030;LOC_Os09g29490;LOC_Os01g59819;LOC_Os04g39864;LOC_Os06g21570;LOC_Os09g31410;LOC_Os03g53790;LOC_Os10g36848;LOC_Os07g44430;LOC_Os04g56910;LOC_Os11g07960	K00430+K00430+K00430+K00430+K00430+K00430+K00430+K00430+K00430+K00430+K00430+K00430+K00430+K00430+K00430+K01188+K01188+K01188+K01188+K05349+K09755+K11188+K13065+K13065	https:\\www.genome.jp\dbget-bin\www_bget?map00940
DNA replication	ko03030	10 out of 332 3.01204819277108%	106 out of 9417 1.12562387172135%	0.0041106	LOC_Os12g37400;LOC_Os02g30800;LOC_Os11g29380;LOC_Os05g14590;LOC_Os01g62100;LOC_Os01g62750;LOC_Os03g63870;LOC_Os01g14770;LOC_Os04g49860;LOC_Os12g19180	K02210+K02324+K02540+K02542+K07466+K07466+K07466+K07466+K10742+K10755	https:\\www.genome.jp\dbget-bin\www_bget?map03030
Cutin, suberine and wax biosynthesis	ko00073	9 out of 332 2.71084337349398%	98 out of 9417 1.04067112668578%	0.00755384	LOC_Os04g28520;LOC_Os09g39410;LOC_Os01g28474;LOC_Os01g63540;LOC_Os03g04530;LOC_Os05g49000;LOC_Os08g31030;LOC_Os02g56920;LOC_Os04g43170	K13356+K13356+K15400+K15401+K15402+K15403+K15403+K15404+K17991	https:\\www.genome.jp\dbget-bin\www_bget?map00073
Biosynthesis of secondary metabolites	ko01110	92 out of 332 27.710843373494%	2076 out of 9417 22.0452373367314%	0.00785733	LOC_Os01g62860;LOC_Os05g38230;LOC_Os03g53690;LOC_Os02g49720;LOC_Os06g13720;LOC_Os09g32570;LOC_Os09g32620;LOC_Os04g04950;LOC_Os01g73220;LOC_Os02g14160;LOC_Os02g14430;LOC_Os02g14440;LOC_Os03g22020;LOC_Os01g15830;LOC_Os04g59200;LOC_Os05g04380;LOC_Os05g41990;LOC_Os06g33100;LOC_Os07g48040;LOC_Os07g48050;LOC_Os01g36240;LOC_Os08g42030;LOC_Os09g29490;LOC_Os08g39850;LOC_Os12g37350;LOC_Os10g28630;LOC_Os04g…	K00002+K00002+K00059+K00128+K00161+K00224+K00224+K00276+K00430+K00430+K00430+K00430+K00430+K00430+K00430+K00430+K00430+K00430+K00430+K00430+K00430+K00430+K00430+K00454+K00454+K00547+K00615+K00695+K00695+K00787+K00827+K00830+K00847+K00850+K00895+K00939+K01087+K01114+K01177+K01177+K01188+K01188+K01188+K01188+K01193+K01602+K01638+K01723+K01792+K02492+K04120+K04125+K05278+K05349+K05917+K07748+K08081+…	https:\\www.genome.jp\dbget-bin\www_bget?map01110
Starch and sucrose metabolism	ko00500	19 out of 332 5.72289156626506%	296 out of 9417 3.14325156631624%	0.00851627	LOC_Os03g28330;LOC_Os04g24430;LOC_Os08g02120;LOC_Os08g31630;LOC_Os03g04770;LOC_Os07g35880;LOC_Os01g59819;LOC_Os04g39864;LOC_Os06g21570;LOC_Os09g31410;LOC_Os04g33740;LOC_Os03g53790;LOC_Os05g03810;LOC_Os12g32130;LOC_Os03g54910;LOC_Os10g07290;LOC_Os01g71820;LOC_Os01g71830;LOC_Os03g18520	K00695+K00695+K00847+K01087+K01177+K01177+K01188+K01188+K01188+K01188+K01193+K05349+K16055+K16055+K19891+K19891+K19892+K19892+K19893	https:\\www.genome.jp\dbget-bin\www_bget?map00500
Amino sugar and nucleotide sugar metabolism	ko00520	14 out of 332 4.21686746987952%	212 out of 9417 2.25124774344271%	0.0178192	LOC_Os12g25690;LOC_Os12g36890;LOC_Os08g02120;LOC_Os05g15880;LOC_Os06g24990;LOC_Os08g40680;LOC_Os03g16980;LOC_Os01g73790;LOC_Os07g41360;LOC_Os06g12280;LOC_Os09g30280;LOC_Os12g02910;LOC_Os01g19220;LOC_Os01g18400	K00012+K00770+K00847+K01183+K01183+K01183+K08678+K12449+K13379+K13648+K13648+K13648+K15920+K20547	https:\\www.genome.jp\dbget-bin\www_bget?map00520
Phagosome	ko04145	8 out of 332 2.40963855421687%	105 out of 9417 1.11500477859191%	0.0317735	LOC_Os02g07870;LOC_Os02g20850;LOC_Os05g43820;LOC_Os01g59150;LOC_Os03g01530;LOC_Os03g45920;LOC_Os01g18050;LOC_Os03g61670	K02145+K04392+K04392+K07375+K07375+K07375+K07375+K08057	https:\\www.genome.jp\dbget-bin\www_bget?map04145
Metabolic pathways	ko01100	136 out of 332 40.9638554216867%	3399 out of 9417 36.0942975469895%	0.0349664	LOC_Os01g62860;LOC_Os05g38230;LOC_Os12g25690;LOC_Os01g54030;LOC_Os03g53690;LOC_Os02g49720;LOC_Os06g13720;LOC_Os04g04950;LOC_Os06g01490;LOC_Os06g46500;LOC_Os07g32660;LOC_Os01g73220;LOC_Os02g14160;LOC_Os02g14430;LOC_Os02g14440;LOC_Os03g22020;LOC_Os01g15830;LOC_Os04g59200;LOC_Os05g04380;LOC_Os05g41990;LOC_Os06g33100;LOC_Os07g48040;LOC_Os07g48050;LOC_Os01g36240;LOC_Os08g42030;LOC_Os09g29490;LOC_Os08g…	K00002+K00002+K00012+K00029+K00059+K00128+K00161+K00276+K00423+K00423+K00423+K00430+K00430+K00430+K00430+K00430+K00430+K00430+K00430+K00430+K00430+K00430+K00430+K00430+K00430+K00430+K00454+K00454+K00469+K00512+K00512+K00547+K00615+K00695+K00695+K00770+K00787+K00799+K00799+K00799+K00827+K00830+K00847+K00850+K00858+K00895+K00939+K01061+K01087+K01114+K01177+K01177+K01183+K01183+K01183+K01188+K01188+…	https:\\www.genome.jp\dbget-bin\www_bget?map01100
Ascorbate and aldarate metabolism	ko00053	6 out of 332 1.80722891566265%	76 out of 9417 0.807051077837953%	0.0510832	LOC_Os12g25690;LOC_Os02g49720;LOC_Os06g01490;LOC_Os06g46500;LOC_Os07g32660;LOC_Os06g36560	K00012+K00128+K00423+K00423+K00423+K00469	https:\\www.genome.jp\dbget-bin\www_bget?map00053
Fatty acid elongation	ko00062	5 out of 332 1.50602409638554%	61 out of 9417 0.647764680896251%	0.0631872	LOC_Os01g05744;LOC_Os06g39750;LOC_Os01g34560;LOC_Os10g28060;LOC_Os10g33370	K10703+K15397+K15397+K15397+K15397	https:\\www.genome.jp\dbget-bin\www_bget?map00062
Nicotinate and nicotinamide metabolism	ko00760	3 out of 332 0.903614457831325%	27 out of 9417 0.286715514495062%	0.0680687	LOC_Os11g08590;LOC_Os09g39440;LOC_Os03g61829	K00858+K01240+K18551	https:\\www.genome.jp\dbget-bin\www_bget?map00760
Biosynthesis of various secondary metabolites - part 2	ko00998	2 out of 332 0.602409638554217%	14 out of 9417 0.148667303812254%	0.085317	LOC_Os01g01660;LOC_Os01g13610	K21568+K21568	https:\\www.genome.jp\dbget-bin\www_bget?map00998
Glycerolipid metabolism	ko00561	7 out of 332 2.10843373493976%	108 out of 9417 1.14686205798025%	0.0867045	LOC_Os01g62860;LOC_Os05g38230;LOC_Os02g49720;LOC_Os01g04920;LOC_Os10g35070;LOC_Os01g63580;LOC_Os05g42270	K00002+K00002+K00128+K06119+K07407+K13508+K13513	https:\\www.genome.jp\dbget-bin\www_bget?map00561
MAPK signaling pathway - plant	ko04016	33 out of 332 9.93975903614458%	741 out of 9417 7.86874800892004%	0.095772	LOC_Os01g59530;LOC_Os03g21730;LOC_Os03g43650;LOC_Os05g07820;LOC_Os05g09640;LOC_Os07g05190;LOC_Os01g41120;LOC_Os03g04310;LOC_Os01g61080;LOC_Os05g45210;LOC_Os02g27310;LOC_Os07g03730;LOC_Os03g16170;LOC_Os05g38290;LOC_Os05g49730;LOC_Os09g15670;LOC_Os01g46760;LOC_Os04g46940;LOC_Os01g18400;LOC_Os01g72370;LOC_Os03g08930;LOC_Os07g47950;LOC_Os01g50400;LOC_Os01g50410;LOC_Os01g65650;LOC_Os02g05980;LOC_Os03g…	K02183+K13420+K13420+K13420+K13420+K13420+K13420+K13422+K13424+K13447+K13449+K13449+K14497+K14497+K14497+K14497+K14497+K17686+K20547+K20558+K20558+K20603+K20716+K20716+K20718+K20718+K20718+K20718+K20718+K20718+K20718+K20718+K20718	https:\\www.genome.jp\dbget-bin\www_bget?map04016
Glycerophospholipid metabolism	ko00564	10 out of 332 3.01204819277108%	179 out of 9417 1.90081767017097%	0.101066	LOC_Os01g01190;LOC_Os02g37590;LOC_Os04g39610;LOC_Os01g52230;LOC_Os05g51050;LOC_Os01g49024;LOC_Os01g63580;LOC_Os05g42270;LOC_Os01g46290;LOC_Os02g31030	K01114+K01126+K01126+K06124+K06130+K08730+K13508+K13513+K16818+K18696	https:\\www.genome.jp\dbget-bin\www_bget?map00564
Alanine, aspartate and glutamate metabolism	ko00250	5 out of 332 1.50602409638554%	74 out of 9417 0.785812891579059%	0.119457	LOC_Os03g21960;LOC_Os08g39300;LOC_Os02g02210;LOC_Os08g10510;LOC_Os10g15240	K00827+K00830+K16871+K16871+K16871	https:\\www.genome.jp\dbget-bin\www_bget?map00250
Diterpenoid biosynthesis	ko00904	9 out of 332 2.71084337349398%	163 out of 9417 1.73091218009982%	0.122026	LOC_Os04g09900;LOC_Os01g55240;LOC_Os11g28530;LOC_Os02g36264;LOC_Os02g09310;LOC_Os02g09320;LOC_Os02g09390;LOC_Os09g10340;LOC_Os12g09500	K04120+K04125+K14038+K16082+K16083+K16083+K16083+K16085+K21718	https:\\www.genome.jp\dbget-bin\www_bget?map00904
alpha-Linolenic acid metabolism	ko00592	6 out of 332 1.80722891566265%	97 out of 9417 1.03005203355633%	0.127253	LOC_Os09g32570;LOC_Os09g32620;LOC_Os08g39850;LOC_Os12g37350;LOC_Os03g12500;LOC_Os01g46290	K00224+K00224+K00454+K00454+K01723+K16818	https:\\www.genome.jp\dbget-bin\www_bget?map00592
Fatty acid biosynthesis	ko00061	4 out of 332 1.20481927710843%	56 out of 9417 0.594669215249018%	0.134379	LOC_Os03g53690;LOC_Os11g06880;LOC_Os11g35400;LOC_Os08g09950	K00059+K01897+K01897+K03921	https:\\www.genome.jp\dbget-bin\www_bget?map00061
Thiamine metabolism	ko00730	2 out of 332 0.602409638554217%	19 out of 9417 0.201762769459488%	0.143164	LOC_Os11g20790;LOC_Os07g34570	K00939+K03146	https:\\www.genome.jp\dbget-bin\www_bget?map00730
Cyanoamino acid metabolism	ko00460	5 out of 332 1.50602409638554%	79 out of 9417 0.838908357226293%	0.14579	LOC_Os01g59819;LOC_Os04g39864;LOC_Os06g21570;LOC_Os09g31410;LOC_Os03g53790	K01188+K01188+K01188+K01188+K05349	https:\\www.genome.jp\dbget-bin\www_bget?map00460
Butanoate metabolism	ko00650	3 out of 332 0.903614457831325%	38 out of 9417 0.403525538918976%	0.14895	LOC_Os02g02210;LOC_Os08g10510;LOC_Os10g15240	K16871+K16871+K16871	https:\\www.genome.jp\dbget-bin\www_bget?map00650
Galactose metabolism	ko00052	5 out of 332 1.50602409638554%	82 out of 9417 0.870765636614633%	0.162683	LOC_Os01g53680;LOC_Os04g33740;LOC_Os10g35070;LOC_Os05g35360;LOC_Os07g48830	K00850+K01193+K07407+K12309+K18819	https:\\www.genome.jp\dbget-bin\www_bget?map00052
Nucleotide excision repair	ko03420	7 out of 332 2.10843373493976%	132 out of 9417 1.40172029308697%	0.184523	LOC_Os02g30800;LOC_Os01g62100;LOC_Os01g62750;LOC_Os03g63870;LOC_Os01g14770;LOC_Os12g19180;LOC_Os09g21810	K02324+K07466+K07466+K07466+K07466+K10755+K10841	https:\\www.genome.jp\dbget-bin\www_bget?map03420
Carotenoid biosynthesis	ko00906	4 out of 332 1.20481927710843%	65 out of 9417 0.690241053414038%	0.195792	LOC_Os03g44380;LOC_Os07g05940;LOC_Os12g24800;LOC_Os03g03370	K09840+K09840+K09840+K15746	https:\\www.genome.jp\dbget-bin\www_bget?map00906
Fatty acid degradation	ko00071	4 out of 332 1.20481927710843%	68 out of 9417 0.722098332802379%	0.217931	LOC_Os02g49720;LOC_Os11g06880;LOC_Os11g35400;LOC_Os01g63540	K00128+K01897+K01897+K15401	https:\\www.genome.jp\dbget-bin\www_bget?map00071
Linoleic acid metabolism	ko00591	2 out of 332 0.602409638554217%	26 out of 9417 0.276096421365615%	0.232954	LOC_Os08g39850;LOC_Os12g37350	K00454+K00454	https:\\www.genome.jp\dbget-bin\www_bget?map00591
AGE-RAGE signaling pathway in diabetic complications	ko04933	2 out of 332 0.602409638554217%	26 out of 9417 0.276096421365615%	0.232954	LOC_Os02g20850;LOC_Os05g43820	K04392+K04392	https:\\www.genome.jp\dbget-bin\www_bget?map04933
Limonene and pinene degradation	ko00903	1 out of 332 0.301204819277108%	8 out of 9417 0.084952745035574%	0.249671	LOC_Os02g49720	K00128	https:\\www.genome.jp\dbget-bin\www_bget?map00903
Mismatch repair	ko03430	5 out of 332 1.50602409638554%	98 out of 9417 1.04067112668578%	0.263638	LOC_Os01g62100;LOC_Os01g62750;LOC_Os03g63870;LOC_Os01g14770;LOC_Os12g19180	K07466+K07466+K07466+K07466+K10755	https:\\www.genome.jp\dbget-bin\www_bget?map03430
Glycolysis / Gluconeogenesis	ko00010	8 out of 332 2.40963855421687%	173 out of 9417 1.83710311139429%	0.266249	LOC_Os01g62860;LOC_Os05g38230;LOC_Os02g49720;LOC_Os06g13720;LOC_Os01g53680;LOC_Os02g48360;LOC_Os03g53710;LOC_Os03g21260	K00002+K00002+K00128+K00161+K00850+K00895+K01792+K15633	https:\\www.genome.jp\dbget-bin\www_bget?map00010
Plant hormone signal transduction	ko04075	33 out of 332 9.93975903614458%	836 out of 9417 8.87756185621748%	0.270702	LOC_Os03g18630;LOC_Os03g57780;LOC_Os05g08770;LOC_Os07g07230;LOC_Os12g01700;LOC_Os03g04310;LOC_Os02g27310;LOC_Os07g03730;LOC_Os01g20030;LOC_Os01g64730;LOC_Os07g48660;LOC_Os04g24160;LOC_Os01g18360;LOC_Os07g47490;LOC_Os06g45950;LOC_Os07g29310;LOC_Os09g37369;LOC_Os06g44410;LOC_Os12g26940;LOC_Os01g74020;LOC_Os04g37680;LOC_Os07g34280;LOC_Os07g44850;LOC_Os08g37010;LOC_Os01g71970;LOC_Os05g42130;LOC_Os03g…	K13415+K13415+K13415+K13415+K13415+K13422+K13449+K13449+K14431+K14432+K14432+K14484+K14484+K14487+K14488+K14488+K14488+K14489+K14489+K14491+K14493+K14493+K14493+K14493+K14494+K14494+K14497+K14497+K14497+K14497+K14497+K14504+K14504	https:\\www.genome.jp\dbget-bin\www_bget?map04075
Fatty acid metabolism	ko01212	5 out of 332 1.50602409638554%	100 out of 9417 1.06190931294467%	0.277209	LOC_Os03g53690;LOC_Os11g06880;LOC_Os11g35400;LOC_Os08g09950;LOC_Os01g05744	K00059+K01897+K01897+K03921+K10703	https:\\www.genome.jp\dbget-bin\www_bget?map01212
Sphingolipid metabolism	ko00600	3 out of 332 0.903614457831325%	54 out of 9417 0.573431028990124%	0.296698	LOC_Os02g42660;LOC_Os10g35070;LOC_Os05g35360	K04712+K07407+K12309	https:\\www.genome.jp\dbget-bin\www_bget?map00600
Peroxisome	ko04146	5 out of 332 1.50602409638554%	105 out of 9417 1.11500477859191%	0.311696	LOC_Os08g39300;LOC_Os11g06880;LOC_Os11g35400;LOC_Os04g28520;LOC_Os09g39410	K00830+K01897+K01897+K13356+K13356	https:\\www.genome.jp\dbget-bin\www_bget?map04146
Fructose and mannose metabolism	ko00051	4 out of 332 1.20481927710843%	81 out of 9417 0.860146543485186%	0.319688	LOC_Os08g02120;LOC_Os01g53680;LOC_Os02g48360;LOC_Os03g61270	K00847+K00850+K00895+K19355	https:\\www.genome.jp\dbget-bin\www_bget?map00051
Circadian rhythm - plant	ko04712	6 out of 332 1.80722891566265%	137 out of 9417 1.4548157587342%	0.353407	LOC_Os06g15330;LOC_Os01g64360;LOC_Os06g30370;LOC_Os09g33850;LOC_Os12g13030;LOC_Os06g39960	K12130+K12133+K16223+K16223+K16223+K16241	https:\\www.genome.jp\dbget-bin\www_bget?map04712
Carbon fixation in photosynthetic organisms	ko00710	4 out of 332 1.20481927710843%	90 out of 9417 0.955718381650207%	0.392286	LOC_Os01g54030;LOC_Os04g19740;LOC_Os02g05830;LOC_Os01g19740	K00029+K00615+K01602+K05298	https:\\www.genome.jp\dbget-bin\www_bget?map00710
Pentose phosphate pathway	ko00030	3 out of 332 0.903614457831325%	67 out of 9417 0.711479239672932%	0.422372	LOC_Os04g19740;LOC_Os01g53680;LOC_Os02g48360	K00615+K00850+K00895	https:\\www.genome.jp\dbget-bin\www_bget?map00030
Plant-pathogen interaction	ko04626	62 out of 332 18.6746987951807%	1713 out of 9417 18.1905065307423%	0.43082	LOC_Os01g59530;LOC_Os04g01740;LOC_Os03g21730;LOC_Os03g43650;LOC_Os05g07820;LOC_Os05g09640;LOC_Os07g05190;LOC_Os01g41120;LOC_Os01g61080;LOC_Os11g35220;LOC_Os01g70410;LOC_Os02g09740;LOC_Os01g09860;LOC_Os04g29680;LOC_Os04g29960;LOC_Os04g59320;LOC_Os01g21960;LOC_Os06g05050;LOC_Os06g42800;LOC_Os06g50100;LOC_Os08g28710;LOC_Os09g18159;LOC_Os09g18260;LOC_Os01g39970;LOC_Os11g01740;LOC_Os11g17380;LOC_Os11g…	K02183+K04079+K13420+K13420+K13420+K13420+K13420+K13420+K13424+K13429+K13430+K13430+K13430+K13430+K13430+K13430+K13430+K13430+K13430+K13430+K13430+K13430+K13430+K13430+K13430+K13430+K13430+K13430+K13436+K13436+K13436+K13437+K13437+K13437+K13437+K13437+K13447+K13448+K13449+K13449+K13457+K13457+K13457+K13457+K13457+K13457+K13457+K13457+K13457+K13457+K13457+K13459+K13459+K13473+K13473+K15397+K15397+…	https:\\www.genome.jp\dbget-bin\www_bget?map04626
Glycosphingolipid biosynthesis - globo and isoglobo series	ko00603	1 out of 332 0.301204819277108%	16 out of 9417 0.169905490071148%	0.437147	LOC_Os10g35070	K07407	https:\\www.genome.jp\dbget-bin\www_bget?map00603
Photosynthesis - antenna proteins	ko00196	1 out of 332 0.301204819277108%	16 out of 9417 0.169905490071148%	0.437147	LOC_Os06g21590	K08907	https:\\www.genome.jp\dbget-bin\www_bget?map00196
Glycine, serine and threonine metabolism	ko00260	4 out of 332 1.20481927710843%	96 out of 9417 1.01943294042689%	0.440157	LOC_Os04g04950;LOC_Os03g21960;LOC_Os08g39300;LOC_Os03g21260	K00276+K00827+K00830+K15633	https:\\www.genome.jp\dbget-bin\www_bget?map00260
Pyruvate metabolism	ko00620	4 out of 332 1.20481927710843%	98 out of 9417 1.04067112668578%	0.455885	LOC_Os01g54030;LOC_Os02g49720;LOC_Os06g13720;LOC_Os04g40990	K00029+K00128+K00161+K01638	https:\\www.genome.jp\dbget-bin\www_bget?map00620
Flavonoid biosynthesis	ko00941	5 out of 332 1.50602409638554%	128 out of 9417 1.35924392056918%	0.472674	LOC_Os06g08032;LOC_Os04g53850;LOC_Os06g44170;LOC_Os04g56910;LOC_Os11g07960	K05278+K08695+K08695+K13065+K13065	https:\\www.genome.jp\dbget-bin\www_bget?map00941
Biosynthesis of unsaturated fatty acids	ko01040	2 out of 332 0.602409638554217%	45 out of 9417 0.477859190825104%	0.474548	LOC_Os08g09950;LOC_Os01g05744	K03921+K10703	https:\\www.genome.jp\dbget-bin\www_bget?map01040
Stilbenoid, diarylheptanoid and gingerol biosynthesis	ko00945	4 out of 332 1.20481927710843%	101 out of 9417 1.07252840607412%	0.479194	LOC_Os04g56910;LOC_Os11g07960;LOC_Os08g19420;LOC_Os11g20160	K13065+K13065+K16040+K16040	https:\\www.genome.jp\dbget-bin\www_bget?map00945
Tropane, piperidine and pyridine alkaloid biosynthesis	ko00960	2 out of 332 0.602409638554217%	46 out of 9417 0.48847828395455%	0.486109	LOC_Os04g04950;LOC_Os05g04870	K00276+K08081	https:\\www.genome.jp\dbget-bin\www_bget?map00960
Glyoxylate and dicarboxylate metabolism	ko00630	4 out of 332 1.20481927710843%	102 out of 9417 1.08314749920357%	0.486879	LOC_Os08g39300;LOC_Os02g05830;LOC_Os04g40990;LOC_Os04g58710	K00830+K01602+K01638+K22133	https:\\www.genome.jp\dbget-bin\www_bget?map00630
SNARE interactions in vesicular transport	ko04130	2 out of 332 0.602409638554217%	47 out of 9417 0.499097377083997%	0.497511	LOC_Os03g52650;LOC_Os02g55990	K08486+K08515	https:\\www.genome.jp\dbget-bin\www_bget?map04130
Base excision repair	ko03410	2 out of 332 0.602409638554217%	48 out of 9417 0.509716470213444%	0.508751	LOC_Os02g30800;LOC_Os01g24940	K02324+K10798	https:\\www.genome.jp\dbget-bin\www_bget?map03410
Taurine and hypotaurine metabolism	ko00430	1 out of 332 0.301204819277108%	22 out of 9417 0.233620048847828%	0.546391	LOC_Os05g51470	K10712	https:\\www.genome.jp\dbget-bin\www_bget?map00430
Photosynthesis	ko00195	3 out of 332 0.903614457831325%	81 out of 9417 0.860146543485186%	0.548165	LOC_Os12g08770;LOC_Os07g05365;LOC_Os03g21560	K02701+K03541+K08902	https:\\www.genome.jp\dbget-bin\www_bget?map00195
Histidine metabolism	ko00340	1 out of 332 0.301204819277108%	23 out of 9417 0.244239141977275%	0.56242	LOC_Os02g49720	K00128	https:\\www.genome.jp\dbget-bin\www_bget?map00340
Glycosphingolipid biosynthesis - ganglio series	ko00604	1 out of 332 0.301204819277108%	23 out of 9417 0.244239141977275%	0.56242	LOC_Os05g35360	K12309	https:\\www.genome.jp\dbget-bin\www_bget?map00604
Steroid biosynthesis	ko00100	2 out of 332 0.602409638554217%	53 out of 9417 0.562811935860677%	0.562431	LOC_Os02g02230;LOC_Os03g29150	K05917+K07748	https:\\www.genome.jp\dbget-bin\www_bget?map00100
Arginine and proline metabolism	ko00330	3 out of 332 0.903614457831325%	83 out of 9417 0.88138472974408%	0.564814	LOC_Os02g49720;LOC_Os03g30290;LOC_Os09g25620	K00128+K01426+K01611	https:\\www.genome.jp\dbget-bin\www_bget?map00330
ABC transporters	ko02010	4 out of 332 1.20481927710843%	113 out of 9417 1.19995752362748%	0.567983	LOC_Os04g54930;LOC_Os01g24010;LOC_Os06g48060;LOC_Os11g37700	K05658+K05658+K05658+K05658	https:\\www.genome.jp\dbget-bin\www_bget?map02010
beta-Alanine metabolism	ko00410	2 out of 332 0.602409638554217%	55 out of 9417 0.584050122119571%	0.582698	LOC_Os02g49720;LOC_Os04g04950	K00128+K00276	https:\\www.genome.jp\dbget-bin\www_bget?map00410
Pentose and glucuronate interconversions	ko00040	5 out of 332 1.50602409638554%	145 out of 9417 1.53976850376978%	0.583826	LOC_Os01g62860;LOC_Os05g38230;LOC_Os12g25690;LOC_Os12g36810;LOC_Os10g31910	K00002+K00002+K00012+K01213+K01728	https:\\www.genome.jp\dbget-bin\www_bget?map00040
Homologous recombination	ko03440	4 out of 332 1.20481927710843%	116 out of 9417 1.23181480301582%	0.588849	LOC_Os01g62100;LOC_Os01g62750;LOC_Os03g63870;LOC_Os01g14770	K07466+K07466+K07466+K07466	https:\\www.genome.jp\dbget-bin\www_bget?map03440
Riboflavin metabolism	ko00740	1 out of 332 0.301204819277108%	25 out of 9417 0.265477328236169%	0.592805	LOC_Os11g34710	K14379	https:\\www.genome.jp\dbget-bin\www_bget?map00740
Valine, leucine and isoleucine degradation	ko00280	2 out of 332 0.602409638554217%	59 out of 9417 0.626526494637358%	0.621136	LOC_Os02g49720;LOC_Os03g21960	K00128+K00827	https:\\www.genome.jp\dbget-bin\www_bget?map00280
Porphyrin and chlorophyll metabolism	ko00860	2 out of 332 0.602409638554217%	60 out of 9417 0.637145587766805%	0.630309	LOC_Os10g35840;LOC_Os10g25040	K02492+K13545	https:\\www.genome.jp\dbget-bin\www_bget?map00860
Biotin metabolism	ko00780	1 out of 332 0.301204819277108%	29 out of 9417 0.307953700753956%	0.647408	LOC_Os03g53690	K00059	https:\\www.genome.jp\dbget-bin\www_bget?map00780
Phenylalanine metabolism	ko00360	2 out of 332 0.602409638554217%	64 out of 9417 0.679621960284592%	0.665276	LOC_Os04g04950;LOC_Os03g30290	K00276+K01426	https:\\www.genome.jp\dbget-bin\www_bget?map00360
Tryptophan metabolism	ko00380	3 out of 332 0.903614457831325%	100 out of 9417 1.06190931294467%	0.690332	LOC_Os02g49720;LOC_Os03g30290;LOC_Os08g01170	K00128+K01426+K22450	https:\\www.genome.jp\dbget-bin\www_bget?map00380
Isoquinoline alkaloid biosynthesis	ko00950	1 out of 332 0.301204819277108%	34 out of 9417 0.361049166401189%	0.705509	LOC_Os04g04950	K00276	https:\\www.genome.jp\dbget-bin\www_bget?map00950
Endocytosis	ko04144	7 out of 332 2.10843373493976%	231 out of 9417 2.4530105129022%	0.711552	LOC_Os10g10580;LOC_Os03g16920;LOC_Os01g16030;LOC_Os01g62430;LOC_Os09g07800;LOC_Os06g47250;LOC_Os09g37510	K01528+K03283+K07937+K12486+K12486+K19476+K19476	https:\\www.genome.jp\dbget-bin\www_bget?map04144
Glycosaminoglycan degradation	ko00531	1 out of 332 0.301204819277108%	35 out of 9417 0.371668259530636%	0.715929	LOC_Os05g35360	K12309	https:\\www.genome.jp\dbget-bin\www_bget?map00531
Glutathione metabolism	ko00480	4 out of 332 1.20481927710843%	138 out of 9417 1.46543485186365%	0.722519	LOC_Os07g07320;LOC_Os09g37240;LOC_Os10g38630;LOC_Os07g44430	K00799+K00799+K00799+K11188	https:\\www.genome.jp\dbget-bin\www_bget?map00480
Sesquiterpenoid and triterpenoid biosynthesis	ko00909	1 out of 332 0.301204819277108%	38 out of 9417 0.403525538918976%	0.745034	LOC_Os04g27190	K15803	https:\\www.genome.jp\dbget-bin\www_bget?map00909
Other glycan degradation	ko00511	1 out of 332 0.301204819277108%	39 out of 9417 0.414144632048423%	0.75406	LOC_Os05g35360	K12309	https:\\www.genome.jp\dbget-bin\www_bget?map00511
Ether lipid metabolism	ko00565	1 out of 332 0.301204819277108%	39 out of 9417 0.414144632048423%	0.75406	LOC_Os01g01190	K01114	https:\\www.genome.jp\dbget-bin\www_bget?map00565
Inositol phosphate metabolism	ko00562	2 out of 332 0.602409638554217%	77 out of 9417 0.817670170967399%	0.760749	LOC_Os06g36560;LOC_Os01g01190	K00469+K01114	https:\\www.genome.jp\dbget-bin\www_bget?map00562
Pyrimidine metabolism	ko00240	2 out of 332 0.602409638554217%	77 out of 9417 0.817670170967399%	0.760749	LOC_Os09g39440;LOC_Os02g53790	K01240+K13800	https:\\www.genome.jp\dbget-bin\www_bget?map00240
Pantothenate and CoA biosynthesis	ko00770	1 out of 332 0.301204819277108%	45 out of 9417 0.477859190825104%	0.801901	LOC_Os02g49720	K00128	https:\\www.genome.jp\dbget-bin\www_bget?map00770
Ubiquitin mediated proteolysis	ko04120	6 out of 332 1.80722891566265%	223 out of 9417 2.36805776786662%	0.804002	LOC_Os09g10054;LOC_Os01g74146;LOC_Os08g02904;LOC_Os01g03180;LOC_Os01g03290;LOC_Os01g03300	K03094+K03364+K03869+K04506+K04506+K04506	https:\\www.genome.jp\dbget-bin\www_bget?map04120
Carbon metabolism	ko01200	9 out of 332 2.71084337349398%	329 out of 9417 3.49368163958798%	0.82643	LOC_Os01g54030;LOC_Os06g13720;LOC_Os04g19740;LOC_Os08g39300;LOC_Os01g53680;LOC_Os02g05830;LOC_Os04g40990;LOC_Os01g19740;LOC_Os03g21260	K00029+K00161+K00615+K00830+K00850+K01602+K01638+K05298+K15633	https:\\www.genome.jp\dbget-bin\www_bget?map01200
Brassinosteroid biosynthesis	ko00905	1 out of 332 0.301204819277108%	55 out of 9417 0.584050122119571%	0.861908	LOC_Os02g30110	K20623	https:\\www.genome.jp\dbget-bin\www_bget?map00905
Zeatin biosynthesis	ko00908	2 out of 332 0.602409638554217%	100 out of 9417 1.06190931294467%	0.872815	LOC_Os10g34230;LOC_Os09g03140	K00279+K13496	https:\\www.genome.jp\dbget-bin\www_bget?map00908
Tyrosine metabolism	ko00350	1 out of 332 0.301204819277108%	58 out of 9417 0.615907401507911%	0.876086	LOC_Os04g04950	K00276	https:\\www.genome.jp\dbget-bin\www_bget?map00350
Terpenoid backbone biosynthesis	ko00900	1 out of 332 0.301204819277108%	60 out of 9417 0.637145587766805%	0.884722	LOC_Os01g50050	K00787	https:\\www.genome.jp\dbget-bin\www_bget?map00900
Lysine degradation	ko00310	1 out of 332 0.301204819277108%	61 out of 9417 0.647764680896251%	0.888812	LOC_Os02g49720	K00128	https:\\www.genome.jp\dbget-bin\www_bget?map00310
Oxidative phosphorylation	ko00190	3 out of 332 0.903614457831325%	145 out of 9417 1.53976850376978%	0.890681	LOC_Os01g64670;LOC_Os05g36260;LOC_Os02g07870	K01507+K01507+K02145	https:\\www.genome.jp\dbget-bin\www_bget?map00190
Citrate cycle (TCA cycle)	ko00020	1 out of 332 0.301204819277108%	64 out of 9417 0.679621960284592%	0.900235	LOC_Os06g13720	K00161	https:\\www.genome.jp\dbget-bin\www_bget?map00020
Cysteine and methionine metabolism	ko00270	3 out of 332 0.903614457831325%	153 out of 9417 1.62472124880535%	0.910616	LOC_Os10g28630;LOC_Os03g21960;LOC_Os09g25620	K00547+K00827+K01611	https:\\www.genome.jp\dbget-bin\www_bget?map00270
Protein processing in endoplasmic reticulum	ko04141	8 out of 332 2.40963855421687%	342 out of 9417 3.63172985027079%	0.920655	LOC_Os09g10054;LOC_Os03g16920;LOC_Os04g01740;LOC_Os03g61670;LOC_Os01g04370;LOC_Os02g54140;LOC_Os09g17660;LOC_Os10g07210	K03094+K03283+K04079+K08057+K13993+K13993+K13993+K13993	https:\\www.genome.jp\dbget-bin\www_bget?map04141
Aminoacyl-tRNA biosynthesis	ko00970	1 out of 332 0.301204819277108%	74 out of 9417 0.785812891579059%	0.930507	LOC_Os07g15440	K01872	https:\\www.genome.jp\dbget-bin\www_bget?map00970
Proteasome	ko03050	1 out of 332 0.301204819277108%	76 out of 9417 0.807051077837953%	0.935359	LOC_Os09g38730	K03063	https:\\www.genome.jp\dbget-bin\www_bget?map03050
mRNA surveillance pathway	ko03015	2 out of 332 0.602409638554217%	151 out of 9417 1.60348306254646%	0.971996	LOC_Os05g31020;LOC_Os02g25870	K03265+K03267	https:\\www.genome.jp\dbget-bin\www_bget?map03015
Phosphatidylinositol signaling system	ko04070	1 out of 332 0.301204819277108%	100 out of 9417 1.06190931294467%	0.972908	LOC_Os01g59530	K02183	https:\\www.genome.jp\dbget-bin\www_bget?map04070
Spliceosome	ko03040	4 out of 332 1.20481927710843%	265 out of 9417 2.81405967930339%	0.985672	LOC_Os03g16920;LOC_Os03g17760;LOC_Os06g11730;LOC_Os01g72650	K03283+K12741+K12741+K12837	https:\\www.genome.jp\dbget-bin\www_bget?map03040
Purine metabolism	ko00230	1 out of 332 0.301204819277108%	122 out of 9417 1.2955293617925%	0.987817	LOC_Os11g20790	K00939	https:\\www.genome.jp\dbget-bin\www_bget?map00230
RNA degradation	ko03018	1 out of 332 0.301204819277108%	157 out of 9417 1.66719762132314%	0.996597	LOC_Os01g53680	K00850	https:\\www.genome.jp\dbget-bin\www_bget?map03018
Biosynthesis of amino acids	ko01230	3 out of 332 0.903614457831325%	296 out of 9417 3.14325156631624%	0.998481	LOC_Os04g19740;LOC_Os01g53680;LOC_Os03g21260	K00615+K00850+K15633	https:\\www.genome.jp\dbget-bin\www_bget?map01230
RNA transport	ko03013	1 out of 332 0.301204819277108%	247 out of 9417 2.62291600297335%	0.999875	LOC_Os03g55660	K14307	https:\\www.genome.jp\dbget-bin\www_bget?map03013
Ribosome	ko03010	1 out of 332 0.301204819277108%	374 out of 9417 3.97154083041308%	0.999999	LOC_Os03g59720	K02919	https:\\www.genome.jp\dbget-bin\www_bget?map03010
