# Supplementary material for: Combined transcriptome and metabolome reveal glutathione metabolism plays a critical role in resistance to salinity in rice landraces HD961
Source: Front Plant Sci. 2022 Sep 7;13:952595. doi: 10.3389/fpls.2022.952595 (PMC9490218; doi:10.3389/fpls.2022.952595)
Supplement: Supplementary file 1 [file Data_Sheet_1.ZIP › Supplementary files/Table S6.xlsx]

## Sheet: Sheet1
Table S6 KEGG pathway richment of DEGs in the T120.
#Kegg_pathway	ko_id	Cluter_frequency	Genome_frequency	P-value	GeneID	KEGG Orthology	hyperlink
Biosynthesis of secondary metabolites	ko01110	134 out of 421 31.8289786223278%	2076 out of 9417 22.0452373367314%	1.28461e-06	LOC_Os08g16910;LOC_Os02g49720;LOC_Os06g13720;LOC_Os04g04950;LOC_Os02g14440;LOC_Os04g59200;LOC_Os04g59260;LOC_Os01g22249;LOC_Os06g32990;LOC_Os06g33100;LOC_Os07g48040;LOC_Os07g48050;LOC_Os08g02110;LOC_Os01g36240;LOC_Os09g29490;LOC_Os10g28630;LOC_Os04g19740;LOC_Os03g10050;LOC_Os01g41834;LOC_Os11g35930;LOC_Os04g53310;LOC_Os04g56230;LOC_Os03g12890;LOC_Os05g39770;LOC_Os03g20880;LOC_Os07g13980;LOC_Os03g…	K00083+K00128+K00161+K00276+K00430+K00430+K00430+K00430+K00430+K00430+K00430+K00430+K00430+K00430+K00430+K00547+K00615+K00640+K00660+K00660+K00703+K00787+K00826+K00827+K00873+K00975+K01087+K01115+K01177+K01177+K01188+K01188+K01193+K01580+K01581+K01610+K01620+K01623+K01637+K01637+K01638+K01723+K01762+K01792+K01809+K01904+K01904+K01913+K01953+K02291+K02291+K04122+K04125+K05278+K05278+K05280+K05280+…	https:\\www.genome.jp\dbget-bin\www_bget?map01110
Metabolic pathways	ko01100	186 out of 421 44.1805225653207%	3399 out of 9417 36.0942975469895%	0.000288504	LOC_Os01g54030;LOC_Os08g16910;LOC_Os06g29220;LOC_Os02g49720;LOC_Os06g13720;LOC_Os05g03480;LOC_Os02g43470;LOC_Os04g04950;LOC_Os02g14440;LOC_Os04g59200;LOC_Os04g59260;LOC_Os01g22249;LOC_Os06g32990;LOC_Os06g33100;LOC_Os07g48040;LOC_Os07g48050;LOC_Os08g02110;LOC_Os01g36240;LOC_Os09g29490;LOC_Os02g07160;LOC_Os06g36560;LOC_Os01g12760;LOC_Os10g28630;LOC_Os04g19740;LOC_Os09g31310;LOC_Os03g10050;LOC_Os01g…	K00029+K00083+K00122+K00128+K00161+K00253+K00261+K00276+K00430+K00430+K00430+K00430+K00430+K00430+K00430+K00430+K00430+K00430+K00430+K00457+K00469+K00512+K00547+K00615+K00621+K00640+K00660+K00660+K00703+K00787+K00799+K00799+K00799+K00799+K00799+K00799+K00799+K00799+K00799+K00799+K00799+K00799+K00826+K00827+K00855+K00873+K00913+K00913+K00951+K00975+K01051+K01051+K01082+K01087+K01115+K01177+K01177+…	https:\\www.genome.jp\dbget-bin\www_bget?map01100
Carotenoid biosynthesis	ko00906	10 out of 421 2.37529691211401%	65 out of 9417 0.690241053414038%	0.000564293	LOC_Os12g43130;LOC_Os09g38320;LOC_Os02g47510;LOC_Os03g44380;LOC_Os07g05940;LOC_Os07g49120;LOC_Os03g03370;LOC_Os05g04090;LOC_Os08g02210;LOC_Os01g54270	K02291+K02291+K09840+K09840+K09840+K09841+K15746+K17911+K17911+K17913	https:\\www.genome.jp\dbget-bin\www_bget?map00906
Phenylpropanoid biosynthesis	ko00940	29 out of 421 6.88836104513064%	341 out of 9417 3.62111075714134%	0.000641034	LOC_Os08g16910;LOC_Os02g14440;LOC_Os04g59200;LOC_Os04g59260;LOC_Os01g22249;LOC_Os06g32990;LOC_Os06g33100;LOC_Os07g48040;LOC_Os07g48050;LOC_Os08g02110;LOC_Os01g36240;LOC_Os09g29490;LOC_Os05g30250;LOC_Os09g31430;LOC_Os01g67540;LOC_Os04g39780;LOC_Os03g53790;LOC_Os04g43380;LOC_Os04g43400;LOC_Os01g18120;LOC_Os09g31506;LOC_Os06g24180;LOC_Os12g33610;LOC_Os07g44430;LOC_Os04g51990;LOC_Os04g56910;LOC_Os10g…	K00083+K00430+K00430+K00430+K00430+K00430+K00430+K00430+K00430+K00430+K00430+K00430+K01188+K01188+K01904+K01904+K05349+K05350+K05350+K09753+K09753+K09755+K10775+K11188+K13065+K13065+K13065+K13065+K13065	https:\\www.genome.jp\dbget-bin\www_bget?map00940
Glutathione metabolism	ko00480	14 out of 421 3.32541567695962%	138 out of 9417 1.46543485186365%	0.00342303	LOC_Os01g72170;LOC_Os03g17480;LOC_Os05g05610;LOC_Os06g12290;LOC_Os07g07320;LOC_Os01g37750;LOC_Os10g22070;LOC_Os10g38350;LOC_Os10g38360;LOC_Os10g38630;LOC_Os01g49710;LOC_Os01g49720;LOC_Os02g28110;LOC_Os07g44430	K00799+K00799+K00799+K00799+K00799+K00799+K00799+K00799+K00799+K00799+K00799+K00799+K01581+K11188	https:\\www.genome.jp\dbget-bin\www_bget?map00480
Flavonoid biosynthesis	ko00941	13 out of 421 3.08788598574822%	128 out of 9417 1.35924392056918%	0.00466975	LOC_Os01g41834;LOC_Os11g35930;LOC_Os06g08032;LOC_Os06g08041;LOC_Os05g35010;LOC_Os10g08540;LOC_Os06g46920;LOC_Os04g51990;LOC_Os04g56910;LOC_Os10g23310;LOC_Os11g07960;LOC_Os12g04080;LOC_Os04g09654	K00660+K00660+K05278+K05278+K05280+K05280+K08695+K13065+K13065+K13065+K13065+K13065+K22440	https:\\www.genome.jp\dbget-bin\www_bget?map00941
Zeatin biosynthesis	ko00908	11 out of 421 2.61282660332542%	100 out of 9417 1.06190931294467%	0.00492273	LOC_Os05g31040;LOC_Os10g34230;LOC_Os09g23820;LOC_Os05g47840;LOC_Os04g46970;LOC_Os02g56010;LOC_Os01g08110;LOC_Os05g42070;LOC_Os07g47550;LOC_Os08g38110;LOC_Os09g21160	K00279+K00279+K10717+K10760+K13495+K13496+K13496+K13496+K13496+K13496+K13496	https:\\www.genome.jp\dbget-bin\www_bget?map00908
Circadian rhythm - plant	ko04712	13 out of 421 3.08788598574822%	137 out of 9417 1.4548157587342%	0.00821811	LOC_Os01g41834;LOC_Os11g35930;LOC_Os06g10820;LOC_Os06g15330;LOC_Os09g33550;LOC_Os01g64360;LOC_Os02g45670;LOC_Os06g51260;LOC_Os08g06110;LOC_Os06g30370;LOC_Os09g33850;LOC_Os12g13030;LOC_Os02g02380	K00660+K00660+K12126+K12130+K12130+K12133+K12133+K12133+K12133+K16223+K16223+K16223+K16240	https:\\www.genome.jp\dbget-bin\www_bget?map04712
Stilbenoid, diarylheptanoid and gingerol biosynthesis	ko00945	10 out of 421 2.37529691211401%	101 out of 9417 1.07252840607412%	0.0146061	LOC_Os04g51990;LOC_Os04g56910;LOC_Os10g23310;LOC_Os11g07960;LOC_Os12g04080;LOC_Os07g28040;LOC_Os09g17560;LOC_Os11g19840;LOC_Os12g25490;LOC_Os07g34260	K13065+K13065+K13065+K13065+K13065+K16040+K16040+K16040+K16040+K17212	https:\\www.genome.jp\dbget-bin\www_bget?map00945
Taurine and hypotaurine metabolism	ko00430	4 out of 421 0.950118764845606%	22 out of 9417 0.233620048847828%	0.0151836	LOC_Os03g13300;LOC_Os02g21500;LOC_Os03g45210;LOC_Os05g51470	K01580+K10712+K10712+K10712	https:\\www.genome.jp\dbget-bin\www_bget?map00430
Porphyrin and chlorophyll metabolism	ko00860	7 out of 421 1.66270783847981%	60 out of 9417 0.637145587766805%	0.0169843	LOC_Os03g59100;LOC_Os03g59152;LOC_Os10g25030;LOC_Os10g25040;LOC_Os10g41780;LOC_Os02g04510;LOC_Os06g49120	K13071+K13071+K13545+K13545+K13600+K19073+K19073	https:\\www.genome.jp\dbget-bin\www_bget?map00860
Biosynthesis of various secondary metabolites - part 2	ko00998	3 out of 421 0.712589073634204%	14 out of 9417 0.148667303812254%	0.0223519	LOC_Os01g01660;LOC_Os01g13610;LOC_Os05g19010	K21568+K21568+K21568	https:\\www.genome.jp\dbget-bin\www_bget?map00998
Starch and sucrose metabolism	ko00500	21 out of 421 4.98812351543943%	296 out of 9417 3.14325156631624%	0.0243976	LOC_Os04g53310;LOC_Os07g13980;LOC_Os03g26910;LOC_Os03g04770;LOC_Os10g41550;LOC_Os05g30250;LOC_Os09g31430;LOC_Os04g33740;LOC_Os03g53790;LOC_Os04g43380;LOC_Os04g43400;LOC_Os05g03810;LOC_Os05g06160;LOC_Os12g32130;LOC_Os03g12140;LOC_Os04g33640;LOC_Os08g14390;LOC_Os10g20650;LOC_Os01g53750;LOC_Os03g25790;LOC_Os03g18520	K00703+K00975+K01087+K01177+K01177+K01188+K01188+K01193+K05349+K05350+K05350+K16055+K16055+K16055+K19891+K19891+K19891+K19891+K19891+K19892+K19893	https:\\www.genome.jp\dbget-bin\www_bget?map00500
Butanoate metabolism	ko00650	5 out of 421 1.18764845605701%	38 out of 9417 0.403525538918976%	0.0259651	LOC_Os03g13300;LOC_Os03g19240;LOC_Os02g02210;LOC_Os04g52440;LOC_Os10g15240	K01580+K01913+K16871+K16871+K16871	https:\\www.genome.jp\dbget-bin\www_bget?map00650
Amino sugar and nucleotide sugar metabolism	ko00520	16 out of 421 3.80047505938242%	212 out of 9417 2.25124774344271%	0.0281184	LOC_Os09g31310;LOC_Os07g13980;LOC_Os04g41620;LOC_Os04g41640;LOC_Os05g15770;LOC_Os05g15880;LOC_Os06g24990;LOC_Os06g25010;LOC_Os08g40680;LOC_Os11g47500;LOC_Os11g47510;LOC_Os11g47520;LOC_Os11g47560;LOC_Os11g38810;LOC_Os05g33140;LOC_Os10g39680	K00621+K00975+K01183+K01183+K01183+K01183+K01183+K01183+K01183+K01183+K01183+K01183+K01183+K01809+K20547+K20547	https:\\www.genome.jp\dbget-bin\www_bget?map00520
Diterpenoid biosynthesis	ko00904	13 out of 421 3.08788598574822%	163 out of 9417 1.73091218009982%	0.0307441	LOC_Os06g37224;LOC_Os05g11810;LOC_Os04g33240;LOC_Os07g46930;LOC_Os07g46950;LOC_Os07g46980;LOC_Os11g28530;LOC_Os02g09390;LOC_Os02g36190;LOC_Os03g39760;LOC_Os02g36110;LOC_Os08g39730;LOC_Os02g36280	K04122+K04125+K13070+K13070+K13070+K13070+K14038+K16083+K16083+K16083+K16084+K16084+K21718	https:\\www.genome.jp\dbget-bin\www_bget?map00904
Pyruvate metabolism	ko00620	9 out of 421 2.13776722090261%	98 out of 9417 1.04067112668578%	0.0308262	LOC_Os01g54030;LOC_Os02g49720;LOC_Os06g13720;LOC_Os03g20880;LOC_Os06g15380;LOC_Os10g13694;LOC_Os04g40990;LOC_Os03g19240;LOC_Os11g37920	K00029+K00128+K00161+K00873+K01512+K01610+K01638+K01913+K18881	https:\\www.genome.jp\dbget-bin\www_bget?map00620
MAPK signaling pathway - plant	ko04016	44 out of 421 10.4513064133017%	741 out of 9417 7.86874800892004%	0.0310187	LOC_Os11g38780;LOC_Os12g04550;LOC_Os01g06890;LOC_Os04g48760;LOC_Os06g38640;LOC_Os06g38830;LOC_Os08g38560;LOC_Os01g43440;LOC_Os11g35490;LOC_Os04g31290;LOC_Os01g60640;LOC_Os12g02470;LOC_Os07g03730;LOC_Os01g28500;LOC_Os05g39580;LOC_Os01g62760;LOC_Os03g16170;LOC_Os05g38290;LOC_Os05g49730;LOC_Os09g15670;LOC_Os01g46760;LOC_Os02g36510;LOC_Os08g39830;LOC_Os05g33140;LOC_Os10g39680;LOC_Os01g72370;LOC_Os02g…	K02183+K02183+K13420+K13420+K13420+K13420+K13420+K13420+K13420+K13422+K13424+K13425+K13449+K13449+K14496+K14497+K14497+K14497+K14497+K14497+K14497+K14514+K14514+K20547+K20547+K20558+K20558+K20558+K20558+K20606+K20714+K20716+K20716+K20716+K20716+K20717+K20718+K20718+K20718+K20718+K20718+K20718+K20718+K20726	https:\\www.genome.jp\dbget-bin\www_bget?map04016
Alanine, aspartate and glutamate metabolism	ko00250	7 out of 421 1.66270783847981%	74 out of 9417 0.785812891579059%	0.0467552	LOC_Os02g43470;LOC_Os05g39770;LOC_Os03g13300;LOC_Os03g18130;LOC_Os02g02210;LOC_Os04g52440;LOC_Os10g15240	K00261+K00827+K01580+K01953+K16871+K16871+K16871	https:\\www.genome.jp\dbget-bin\www_bget?map00250
Arginine and proline metabolism	ko00330	7 out of 421 1.66270783847981%	83 out of 9417 0.88138472974408%	0.0771999	LOC_Os02g49720;LOC_Os03g30290;LOC_Os06g16030;LOC_Os02g28110;LOC_Os09g25620;LOC_Os01g62900;LOC_Os09g20260	K00128+K01426+K01426+K01581+K01611+K12657+K13366	https:\\www.genome.jp\dbget-bin\www_bget?map00330
Brassinosteroid biosynthesis	ko00905	5 out of 421 1.18764845605701%	55 out of 9417 0.584050122119571%	0.0981559	LOC_Os07g29960;LOC_Os01g63260;LOC_Os02g30100;LOC_Os02g30110;LOC_Os03g55230	K09589+K09591+K20623+K20623+K20623	https:\\www.genome.jp\dbget-bin\www_bget?map00905
Flavone and flavonol biosynthesis	ko00944	2 out of 421 0.475059382422803%	14 out of 9417 0.148667303812254%	0.127403	LOC_Os05g35010;LOC_Os10g08540	K05280+K05280	https:\\www.genome.jp\dbget-bin\www_bget?map00944
Nitrogen metabolism	ko00910	4 out of 421 0.950118764845606%	44 out of 9417 0.467240097695657%	0.13227	LOC_Os02g43470;LOC_Os08g32750;LOC_Os02g11680;LOC_Os08g36480	K00261+K01674+K02575+K10534	https:\\www.genome.jp\dbget-bin\www_bget?map00910
Plant hormone signal transduction	ko04075	44 out of 421 10.4513064133017%	836 out of 9417 8.87756185621748%	0.141964	LOC_Os06g10820;LOC_Os04g29580;LOC_Os12g01700;LOC_Os04g31290;LOC_Os07g03730;LOC_Os01g28500;LOC_Os12g41560;LOC_Os03g08320;LOC_Os10g25290;LOC_Os05g48650;LOC_Os01g20030;LOC_Os01g64730;LOC_Os02g52780;LOC_Os03g20650;LOC_Os07g48660;LOC_Os04g24160;LOC_Os06g07040;LOC_Os06g04590;LOC_Os07g29310;LOC_Os08g43700;LOC_Os05g09410;LOC_Os01g74020;LOC_Os11g04720;LOC_Os12g04500;LOC_Os03g57640;LOC_Os06g20200;LOC_Os07g…	K12126+K13415+K13415+K13422+K13449+K13449+K13464+K13464+K13464+K14431+K14431+K14432+K14432+K14432+K14432+K14484+K14484+K14488+K14488+K14488+K14490+K14491+K14492+K14492+K14493+K14493+K14493+K14493+K14493+K14493+K14494+K14494+K14496+K14497+K14497+K14497+K14497+K14497+K14497+K14504+K14505+K14508+K14514+K14514	https:\\www.genome.jp\dbget-bin\www_bget?map04075
Phenylalanine metabolism	ko00360	5 out of 421 1.18764845605701%	64 out of 9417 0.679621960284592%	0.157101	LOC_Os04g04950;LOC_Os02g07160;LOC_Os03g30290;LOC_Os06g16030;LOC_Os12g33610	K00276+K00457+K01426+K01426+K10775	https:\\www.genome.jp\dbget-bin\www_bget?map00360
Galactose metabolism	ko00052	6 out of 421 1.42517814726841%	82 out of 9417 0.870765636614633%	0.159847	LOC_Os04g33740;LOC_Os03g59430;LOC_Os10g35070;LOC_Os06g42310;LOC_Os10g19960;LOC_Os07g48830	K01193+K06617+K07407+K12309+K12309+K18819	https:\\www.genome.jp\dbget-bin\www_bget?map00052
Carbon fixation in photosynthetic organisms	ko00710	6 out of 421 1.42517814726841%	90 out of 9417 0.955718381650207%	0.214204	LOC_Os01g54030;LOC_Os04g19740;LOC_Os02g47020;LOC_Os10g13694;LOC_Os08g02700;LOC_Os04g38600	K00029+K00615+K00855+K01610+K01623+K05298	https:\\www.genome.jp\dbget-bin\www_bget?map00710
beta-Alanine metabolism	ko00410	4 out of 421 0.950118764845606%	55 out of 9417 0.584050122119571%	0.230598	LOC_Os02g49720;LOC_Os04g04950;LOC_Os03g13300;LOC_Os09g20260	K00128+K00276+K01580+K13366	https:\\www.genome.jp\dbget-bin\www_bget?map00410
Sesquiterpenoid and triterpenoid biosynthesis	ko00909	3 out of 421 0.712589073634204%	38 out of 9417 0.403525538918976%	0.24039	LOC_Os04g27670;LOC_Os03g08624;LOC_Os11g18194	K15803+K15891+K19011	https:\\www.genome.jp\dbget-bin\www_bget?map00909
Other glycan degradation	ko00511	3 out of 421 0.712589073634204%	39 out of 9417 0.414144632048423%	0.252514	LOC_Os09g34920;LOC_Os06g42310;LOC_Os10g19960	K01206+K12309+K12309	https:\\www.genome.jp\dbget-bin\www_bget?map00511
Valine, leucine and isoleucine degradation	ko00280	4 out of 421 0.950118764845606%	59 out of 9417 0.626526494637358%	0.270056	LOC_Os02g49720;LOC_Os05g03480;LOC_Os03g12890;LOC_Os05g39770	K00128+K00253+K00826+K00827	https:\\www.genome.jp\dbget-bin\www_bget?map00280
Cutin, suberine and wax biosynthesis	ko00073	6 out of 421 1.42517814726841%	98 out of 9417 1.04067112668578%	0.273886	LOC_Os04g43170;LOC_Os04g43200;LOC_Os04g48460;LOC_Os01g24810;LOC_Os08g05610;LOC_Os10g36980	K17991+K17991+K20495+K21995+K21995+K21995	https:\\www.genome.jp\dbget-bin\www_bget?map00073
Anthocyanin biosynthesis	ko00942	1 out of 421 0.237529691211401%	7 out of 9417 0.0743336519061272%	0.27404	LOC_Os06g09240	K12930	https:\\www.genome.jp\dbget-bin\www_bget?map00942
Glycosphingolipid biosynthesis - ganglio series	ko00604	2 out of 421 0.475059382422803%	23 out of 9417 0.244239141977275%	0.274801	LOC_Os06g42310;LOC_Os10g19960	K12309+K12309	https:\\www.genome.jp\dbget-bin\www_bget?map00604
Cyanoamino acid metabolism	ko00460	5 out of 421 1.18764845605701%	79 out of 9417 0.838908357226293%	0.278063	LOC_Os05g30250;LOC_Os09g31430;LOC_Os03g53790;LOC_Os04g43380;LOC_Os04g43400	K01188+K01188+K05349+K05350+K05350	https:\\www.genome.jp\dbget-bin\www_bget?map00460
Terpenoid backbone biosynthesis	ko00900	4 out of 421 0.950118764845606%	60 out of 9417 0.637145587766805%	0.280107	LOC_Os04g56230;LOC_Os05g50550;LOC_Os03g10080;LOC_Os03g08624	K00787+K05356+K11778+K15891	https:\\www.genome.jp\dbget-bin\www_bget?map00900
Glyoxylate and dicarboxylate metabolism	ko00630	6 out of 421 1.42517814726841%	102 out of 9417 1.08314749920357%	0.305113	LOC_Os06g29220;LOC_Os07g34520;LOC_Os12g08760;LOC_Os04g40990;LOC_Os03g19240;LOC_Os04g58710	K00122+K01637+K01637+K01638+K01913+K22133	https:\\www.genome.jp\dbget-bin\www_bget?map00630
Limonene and pinene degradation	ko00903	1 out of 421 0.237529691211401%	8 out of 9417 0.084952745035574%	0.306519	LOC_Os02g49720	K00128	https:\\www.genome.jp\dbget-bin\www_bget?map00903
Sulfur metabolism	ko00920	3 out of 421 0.712589073634204%	44 out of 9417 0.467240097695657%	0.314109	LOC_Os03g10050;LOC_Os07g37230;LOC_Os07g32570	K00640+K01082+K05907	https:\\www.genome.jp\dbget-bin\www_bget?map00920
Linoleic acid metabolism	ko00591	2 out of 421 0.475059382422803%	26 out of 9417 0.276096421365615%	0.3251	LOC_Os03g49350;LOC_Os03g52860	K15718+K15718	https:\\www.genome.jp\dbget-bin\www_bget?map00591
Fatty acid degradation	ko00071	4 out of 421 0.950118764845606%	68 out of 9417 0.722098332802379%	0.361901	LOC_Os02g49720;LOC_Os11g16990;LOC_Os05g06300;LOC_Os04g48460	K00128+K07517+K10527+K20495	https:\\www.genome.jp\dbget-bin\www_bget?map00071
Monoterpenoid biosynthesis	ko00902	1 out of 421 0.237529691211401%	10 out of 9417 0.106190931294467%	0.367193	LOC_Os10g34790	K15086	https:\\www.genome.jp\dbget-bin\www_bget?map00902
Cysteine and methionine metabolism	ko00270	8 out of 421 1.90023752969121%	153 out of 9417 1.62472124880535%	0.376636	LOC_Os10g28630;LOC_Os03g10050;LOC_Os03g12890;LOC_Os05g39770;LOC_Os09g25620;LOC_Os10g37340;LOC_Os01g09700;LOC_Os09g12290	K00547+K00640+K00826+K00827+K01611+K01761+K01762+K12524	https:\\www.genome.jp\dbget-bin\www_bget?map00270
Glucosinolate biosynthesis	ko00966	1 out of 421 0.237529691211401%	11 out of 9417 0.116810024423914%	0.395513	LOC_Os03g12890	K00826	https:\\www.genome.jp\dbget-bin\www_bget?map00966
Plant-pathogen interaction	ko04626	79 out of 421 18.7648456057007%	1713 out of 9417 18.1905065307423%	0.397596	LOC_Os11g38780;LOC_Os12g04550;LOC_Os04g01740;LOC_Os08g42750;LOC_Os01g06890;LOC_Os04g48760;LOC_Os06g38640;LOC_Os06g38830;LOC_Os08g38560;LOC_Os01g43440;LOC_Os11g35490;LOC_Os01g60640;LOC_Os12g02470;LOC_Os01g57100;LOC_Os01g02360;LOC_Os02g57700;LOC_Os04g29680;LOC_Os04g30330;LOC_Os04g47620;LOC_Os04g54120;LOC_Os05g03460;LOC_Os05g42210;LOC_Os05g44930;LOC_Os07g15940;LOC_Os07g35300;LOC_Os07g35810;LOC_Os07g…	K02183+K02183+K04079+K13412+K13420+K13420+K13420+K13420+K13420+K13420+K13420+K13424+K13425+K13430+K13430+K13430+K13430+K13430+K13430+K13430+K13430+K13430+K13430+K13430+K13430+K13430+K13430+K13430+K13430+K13430+K13430+K13430+K13430+K13430+K13436+K13436+K13437+K13437+K13437+K13437+K13437+K13437+K13437+K13437+K13437+K13448+K13449+K13449+K13456+K13457+K13457+K13457+K13457+K13457+K13457+K13457+K13457+…	https:\\www.genome.jp\dbget-bin\www_bget?map04626
Carbon metabolism	ko01200	16 out of 421 3.80047505938242%	329 out of 9417 3.49368163958798%	0.400721	LOC_Os01g54030;LOC_Os06g29220;LOC_Os06g13720;LOC_Os02g43470;LOC_Os04g19740;LOC_Os03g10050;LOC_Os02g47020;LOC_Os03g20880;LOC_Os10g13694;LOC_Os08g02700;LOC_Os07g34520;LOC_Os12g08760;LOC_Os04g40990;LOC_Os03g19240;LOC_Os04g38600;LOC_Os03g21260	K00029+K00122+K00161+K00261+K00615+K00640+K00855+K00873+K01610+K01623+K01637+K01637+K01638+K01913+K05298+K15633	https:\\www.genome.jp\dbget-bin\www_bget?map01200
Glycine, serine and threonine metabolism	ko00260	5 out of 421 1.18764845605701%	96 out of 9417 1.01943294042689%	0.429502	LOC_Os04g04950;LOC_Os05g39770;LOC_Os06g04630;LOC_Os09g12290;LOC_Os03g21260	K00276+K00827+K01620+K12524+K15633	https:\\www.genome.jp\dbget-bin\www_bget?map00260
Sphingolipid metabolism	ko00600	3 out of 421 0.712589073634204%	54 out of 9417 0.573431028990124%	0.436722	LOC_Os10g35070;LOC_Os06g42310;LOC_Os10g19960	K07407+K12309+K12309	https:\\www.genome.jp\dbget-bin\www_bget?map00600
Monobactam biosynthesis	ko00261	1 out of 421 0.237529691211401%	13 out of 9417 0.138048210682808%	0.448417	LOC_Os09g12290	K12524	https:\\www.genome.jp\dbget-bin\www_bget?map00261
Glycosaminoglycan degradation	ko00531	2 out of 421 0.475059382422803%	35 out of 9417 0.371668259530636%	0.468147	LOC_Os06g42310;LOC_Os10g19960	K12309+K12309	https:\\www.genome.jp\dbget-bin\www_bget?map00531
Fructose and mannose metabolism	ko00051	4 out of 421 0.950118764845606%	81 out of 9417 0.860146543485186%	0.49283	LOC_Os08g02700;LOC_Os11g38810;LOC_Os03g61270;LOC_Os01g47400	K01623+K01809+K19355+K19355	https:\\www.genome.jp\dbget-bin\www_bget?map00051
Ubiquinone and other terpenoid-quinone biosynthesis	ko00130	3 out of 421 0.712589073634204%	59 out of 9417 0.626526494637358%	0.49509	LOC_Os02g07160;LOC_Os01g67540;LOC_Os04g39780	K00457+K01904+K01904	https:\\www.genome.jp\dbget-bin\www_bget?map00130
Glycolysis / Gluconeogenesis	ko00010	8 out of 421 1.90023752969121%	173 out of 9417 1.83710311139429%	0.512721	LOC_Os02g49720;LOC_Os06g13720;LOC_Os03g20880;LOC_Os10g13694;LOC_Os08g02700;LOC_Os03g53710;LOC_Os03g19240;LOC_Os03g21260	K00128+K00161+K00873+K01610+K01623+K01792+K01913+K15633	https:\\www.genome.jp\dbget-bin\www_bget?map00010
Fatty acid elongation	ko00062	3 out of 421 0.712589073634204%	61 out of 9417 0.647764680896251%	0.517587	LOC_Os04g30290;LOC_Os05g49900;LOC_Os07g15190	K15397+K15397+K15397	https:\\www.genome.jp\dbget-bin\www_bget?map00062
Glycosphingolipid biosynthesis - globo and isoglobo series	ko00603	1 out of 421 0.237529691211401%	16 out of 9417 0.169905490071148%	0.519237	LOC_Os10g35070	K07407	https:\\www.genome.jp\dbget-bin\www_bget?map00603
Lysine biosynthesis	ko00300	1 out of 421 0.237529691211401%	16 out of 9417 0.169905490071148%	0.519237	LOC_Os09g12290	K12524	https:\\www.genome.jp\dbget-bin\www_bget?map00300
Arginine biosynthesis	ko00220	2 out of 421 0.475059382422803%	40 out of 9417 0.42476372517787%	0.539538	LOC_Os02g43470;LOC_Os03g31690	K00261+K14682	https:\\www.genome.jp\dbget-bin\www_bget?map00220
Pantothenate and CoA biosynthesis	ko00770	2 out of 421 0.475059382422803%	45 out of 9417 0.477859190825104%	0.604038	LOC_Os02g49720;LOC_Os03g12890	K00128+K00826	https:\\www.genome.jp\dbget-bin\www_bget?map00770
Biosynthesis of unsaturated fatty acids	ko01040	2 out of 421 0.475059382422803%	45 out of 9417 0.477859190825104%	0.604038	LOC_Os03g53010;LOC_Os08g09950	K03921+K03921	https:\\www.genome.jp\dbget-bin\www_bget?map01040
Tropane, piperidine and pyridine alkaloid biosynthesis	ko00960	2 out of 421 0.475059382422803%	46 out of 9417 0.48847828395455%	0.616089	LOC_Os04g04950;LOC_Os05g04870	K00276+K08081	https:\\www.genome.jp\dbget-bin\www_bget?map00960
Other types of O-glycan biosynthesis	ko00514	1 out of 421 0.237529691211401%	21 out of 9417 0.223000955718382%	0.617686	LOC_Os01g69190	K20783	https:\\www.genome.jp\dbget-bin\www_bget?map00514
Valine, leucine and isoleucine biosynthesis	ko00290	1 out of 421 0.237529691211401%	22 out of 9417 0.233620048847828%	0.634816	LOC_Os03g12890	K00826	https:\\www.genome.jp\dbget-bin\www_bget?map00290
Histidine metabolism	ko00340	1 out of 421 0.237529691211401%	23 out of 9417 0.244239141977275%	0.65118	LOC_Os02g49720	K00128	https:\\www.genome.jp\dbget-bin\www_bget?map00340
Tryptophan metabolism	ko00380	4 out of 421 0.950118764845606%	100 out of 9417 1.06190931294467%	0.659784	LOC_Os02g49720;LOC_Os03g30290;LOC_Os06g16030;LOC_Os07g02120	K00128+K01426+K01426+K11816	https:\\www.genome.jp\dbget-bin\www_bget?map00380
Phosphatidylinositol signaling system	ko04070	4 out of 421 0.950118764845606%	100 out of 9417 1.06190931294467%	0.659784	LOC_Os02g26720;LOC_Os03g12840;LOC_Os11g38780;LOC_Os12g04550	K00913+K00913+K02183+K02183	https:\\www.genome.jp\dbget-bin\www_bget?map04070
Inositol phosphate metabolism	ko00562	3 out of 421 0.712589073634204%	77 out of 9417 0.817670170967399%	0.675724	LOC_Os06g36560;LOC_Os02g26720;LOC_Os03g12840	K00469+K00913+K00913	https:\\www.genome.jp\dbget-bin\www_bget?map00562
Selenocompound metabolism	ko00450	1 out of 421 0.237529691211401%	25 out of 9417 0.265477328236169%	0.681746	LOC_Os10g37340	K01761	https:\\www.genome.jp\dbget-bin\www_bget?map00450
AGE-RAGE signaling pathway in diabetic complications	ko04933	1 out of 421 0.237529691211401%	26 out of 9417 0.276096421365615%	0.696012	LOC_Os05g50560	K04371	https:\\www.genome.jp\dbget-bin\www_bget?map04933
Nicotinate and nicotinamide metabolism	ko00760	1 out of 421 0.237529691211401%	27 out of 9417 0.286715514495062%	0.70964	LOC_Os03g61829	K18551	https:\\www.genome.jp\dbget-bin\www_bget?map00760
Fatty acid biosynthesis	ko00061	2 out of 421 0.475059382422803%	56 out of 9417 0.594669215249018%	0.721354	LOC_Os03g53010;LOC_Os08g09950	K03921+K03921	https:\\www.genome.jp\dbget-bin\www_bget?map00061
Tyrosine metabolism	ko00350	2 out of 421 0.475059382422803%	58 out of 9417 0.615907401507911%	0.739232	LOC_Os04g04950;LOC_Os02g07160	K00276+K00457	https:\\www.genome.jp\dbget-bin\www_bget?map00350
Lysine degradation	ko00310	2 out of 421 0.475059382422803%	61 out of 9417 0.647764680896251%	0.764208	LOC_Os02g49720;LOC_Os08g30870	K00128+K11420	https:\\www.genome.jp\dbget-bin\www_bget?map00310
Biosynthesis of amino acids	ko01230	11 out of 421 2.61282660332542%	296 out of 9417 3.14325156631624%	0.777976	LOC_Os04g19740;LOC_Os03g10050;LOC_Os03g12890;LOC_Os03g20880;LOC_Os06g04630;LOC_Os08g02700;LOC_Os03g18130;LOC_Os09g12290;LOC_Os01g62900;LOC_Os03g31690;LOC_Os03g21260	K00615+K00640+K00826+K00873+K01620+K01623+K01953+K12524+K12657+K14682+K15633	https:\\www.genome.jp\dbget-bin\www_bget?map01230
Citrate cycle (TCA cycle)	ko00020	2 out of 421 0.475059382422803%	64 out of 9417 0.679621960284592%	0.787084	LOC_Os06g13720;LOC_Os10g13694	K00161+K01610	https:\\www.genome.jp\dbget-bin\www_bget?map00020
Isoquinoline alkaloid biosynthesis	ko00950	1 out of 421 0.237529691211401%	34 out of 9417 0.361049166401189%	0.789409	LOC_Os04g04950	K00276	https:\\www.genome.jp\dbget-bin\www_bget?map00950
Folate biosynthesis	ko00790	1 out of 421 0.237529691211401%	36 out of 9417 0.382287352660083%	0.807884	LOC_Os01g13690	K18482	https:\\www.genome.jp\dbget-bin\www_bget?map00790
Pentose phosphate pathway	ko00030	2 out of 421 0.475059382422803%	67 out of 9417 0.711479239672932%	0.807987	LOC_Os04g19740;LOC_Os08g02700	K00615+K01623	https:\\www.genome.jp\dbget-bin\www_bget?map00030
2-Oxocarboxylic acid metabolism	ko01210	2 out of 421 0.475059382422803%	68 out of 9417 0.722098332802379%	0.814538	LOC_Os03g12890;LOC_Os03g31690	K00826+K14682	https:\\www.genome.jp\dbget-bin\www_bget?map01210
alpha-Linolenic acid metabolism	ko00592	3 out of 421 0.712589073634204%	97 out of 9417 1.03005203355633%	0.815177	LOC_Os02g12680;LOC_Os05g06300;LOC_Os01g46370	K01723+K10527+K16818	https:\\www.genome.jp\dbget-bin\www_bget?map00592
Glycerophospholipid metabolism	ko00564	6 out of 421 1.42517814726841%	179 out of 9417 1.90081767017097%	0.817849	LOC_Os05g07880;LOC_Os01g52230;LOC_Os04g57380;LOC_Os01g42690;LOC_Os01g46370;LOC_Os04g32320	K01115+K06124+K06130+K06130+K16818+K18696	https:\\www.genome.jp\dbget-bin\www_bget?map00564
Fatty acid metabolism	ko01212	3 out of 421 0.712589073634204%	100 out of 9417 1.06190931294467%	0.830985	LOC_Os03g53010;LOC_Os08g09950;LOC_Os05g06300	K03921+K03921+K10527	https:\\www.genome.jp\dbget-bin\www_bget?map01212
Ether lipid metabolism	ko00565	1 out of 421 0.237529691211401%	39 out of 9417 0.414144632048423%	0.832608	LOC_Os05g07880	K01115	https:\\www.genome.jp\dbget-bin\www_bget?map00565
DNA replication	ko03030	3 out of 421 0.712589073634204%	106 out of 9417 1.12562387172135%	0.859145	LOC_Os01g62100;LOC_Os03g08400;LOC_Os04g49860	K07466+K07466+K10742	https:\\www.genome.jp\dbget-bin\www_bget?map03030
Ascorbate and aldarate metabolism	ko00053	2 out of 421 0.475059382422803%	76 out of 9417 0.807051077837953%	0.860135	LOC_Os02g49720;LOC_Os06g36560	K00128+K00469	https:\\www.genome.jp\dbget-bin\www_bget?map00053
Proteasome	ko03050	2 out of 421 0.475059382422803%	76 out of 9417 0.807051077837953%	0.860135	LOC_Os09g38730;LOC_Os11g47970	K03063+K03064	https:\\www.genome.jp\dbget-bin\www_bget?map03050
Glycerolipid metabolism	ko00561	3 out of 421 0.712589073634204%	108 out of 9417 1.14686205798025%	0.867576	LOC_Os02g49720;LOC_Os01g04920;LOC_Os10g35070	K00128+K06119+K07407	https:\\www.genome.jp\dbget-bin\www_bget?map00561
SNARE interactions in vesicular transport	ko04130	1 out of 421 0.237529691211401%	47 out of 9417 0.499097377083997%	0.884098	LOC_Os02g55990	K08515	https:\\www.genome.jp\dbget-bin\www_bget?map04130
Steroid biosynthesis	ko00100	1 out of 421 0.237529691211401%	53 out of 9417 0.562811935860677%	0.912043	LOC_Os01g11280	K09832	https:\\www.genome.jp\dbget-bin\www_bget?map00100
Purine metabolism	ko00230	3 out of 421 0.712589073634204%	122 out of 9417 1.2955293617925%	0.915081	LOC_Os03g20880;LOC_Os05g06920;LOC_Os11g03270	K00873+K00951+K14641	https:\\www.genome.jp\dbget-bin\www_bget?map00230
Basal transcription factors	ko03022	1 out of 421 0.237529691211401%	59 out of 9417 0.626526494637358%	0.933263	LOC_Os06g35574	K10844	https:\\www.genome.jp\dbget-bin\www_bget?map03022
Mismatch repair	ko03430	2 out of 421 0.475059382422803%	98 out of 9417 1.04067112668578%	0.93776	LOC_Os01g62100;LOC_Os03g08400	K07466+K07466	https:\\www.genome.jp\dbget-bin\www_bget?map03430
Nucleotide excision repair	ko03420	3 out of 421 0.712589073634204%	132 out of 9417 1.40172029308697%	0.938898	LOC_Os01g62100;LOC_Os03g08400;LOC_Os06g35574	K07466+K07466+K10844	https:\\www.genome.jp\dbget-bin\www_bget?map03420
Pentose and glucuronate interconversions	ko00040	3 out of 421 0.712589073634204%	145 out of 9417 1.53976850376978%	0.96067	LOC_Os01g57854;LOC_Os01g53990;LOC_Os10g31910	K01051+K01051+K01728	https:\\www.genome.jp\dbget-bin\www_bget?map00040
ABC transporters	ko02010	2 out of 421 0.475059382422803%	113 out of 9417 1.19995752362748%	0.96494	LOC_Os08g30770;LOC_Os11g37700	K05658+K05658	https:\\www.genome.jp\dbget-bin\www_bget?map02010
Homologous recombination	ko03440	2 out of 421 0.475059382422803%	116 out of 9417 1.23181480301582%	0.968797	LOC_Os01g62100;LOC_Os03g08400	K07466+K07466	https:\\www.genome.jp\dbget-bin\www_bget?map03440
Pyrimidine metabolism	ko00240	1 out of 421 0.237529691211401%	77 out of 9417 0.817670170967399%	0.97088	LOC_Os11g03270	K14641	https:\\www.genome.jp\dbget-bin\www_bget?map00240
Photosynthesis	ko00195	1 out of 421 0.237529691211401%	81 out of 9417 0.860146543485186%	0.975787	LOC_Os07g05365	K03541	https:\\www.genome.jp\dbget-bin\www_bget?map00195
Oxidative phosphorylation	ko00190	2 out of 421 0.475059382422803%	145 out of 9417 1.53976850376978%	0.990126	LOC_Os01g64670;LOC_Os11g29750	K01507+K01535	https:\\www.genome.jp\dbget-bin\www_bget?map00190
Phagosome	ko04145	1 out of 421 0.237529691211401%	105 out of 9417 1.11500477859191%	0.992011	LOC_Os03g01530	K07375	https:\\www.genome.jp\dbget-bin\www_bget?map04145
mRNA surveillance pathway	ko03015	2 out of 421 0.475059382422803%	151 out of 9417 1.60348306254646%	0.992254	LOC_Os05g31020;LOC_Os02g25870	K03265+K03267	https:\\www.genome.jp\dbget-bin\www_bget?map03015
Spliceosome	ko03040	5 out of 421 1.18764845605701%	265 out of 9417 2.81405967930339%	0.993131	LOC_Os03g16920;LOC_Os01g73656;LOC_Os01g49270;LOC_Os10g18150;LOC_Os07g43950	K03283+K12837+K12867+K12869+K12900	https:\\www.genome.jp\dbget-bin\www_bget?map03040
Endocytosis	ko04144	4 out of 421 0.950118764845606%	231 out of 9417 2.4530105129022%	0.993319	LOC_Os05g07880;LOC_Os10g10580;LOC_Os03g16920;LOC_Os04g57350	K01115+K01528+K03283+K12483	https:\\www.genome.jp\dbget-bin\www_bget?map04144
Protein processing in endoplasmic reticulum	ko04141	7 out of 421 1.66270783847981%	342 out of 9417 3.63172985027079%	0.995074	LOC_Os03g16920;LOC_Os04g01740;LOC_Os03g44620;LOC_Os05g33830;LOC_Os02g54140;LOC_Os03g15960;LOC_Os01g73280	K03283+K04079+K09503+K10601+K13993+K13993+K14015	https:\\www.genome.jp\dbget-bin\www_bget?map04141
Ubiquitin mediated proteolysis	ko04120	3 out of 421 0.712589073634204%	223 out of 9417 2.36805776786662%	0.99775	LOC_Os01g03170;LOC_Os01g03180;LOC_Os05g33830	K04506+K04506+K10601	https:\\www.genome.jp\dbget-bin\www_bget?map04120
RNA transport	ko03013	1 out of 421 0.237529691211401%	247 out of 9417 2.62291600297335%	0.999989	LOC_Os03g55660	K14307	https:\\www.genome.jp\dbget-bin\www_bget?map03013
Ribosome	ko03010	2 out of 421 0.475059382422803%	374 out of 9417 3.97154083041308%	0.999999	LOC_Os03g59720;LOC_Os07g07719	K02919+K02964	https:\\www.genome.jp\dbget-bin\www_bget?map03010
