# Supplementary material for: Combined transcriptome and metabolome reveal glutathione metabolism plays a critical role in resistance to salinity in rice landraces HD961
Source: Front Plant Sci. 2022 Sep 7;13:952595. doi: 10.3389/fpls.2022.952595 (PMC9490218; doi:10.3389/fpls.2022.952595)
Supplement: Supplementary file 1 [file Data_Sheet_1.ZIP › Supplementary files/Table S7.xlsx]

## Sheet: Sheet1
Table S7 Top-10 up-regulated and down-regulated DAMs of HD961.
Group	Metabolite	Log2FC	Type	Substance classification
MH60	D-Melezitose	12.7	up	Others
	Sinapoylputrescine	11.79	up	Alkaloids
	Syringaresinol	7.53	up	Lignans and Coumarins
	L-Cysteine	4.39	up	Amino acids and derivatives
	Turanose	3.83	up	Others
	L-Lysine-Butanoic Acid	3.54	up	Amino acids and derivatives
	Muconic acid	3.18	up	Organic acids
	N-Feruloylserotonin	3.07	up	Alkaloids
	LysoPE 16:1(2n isomer)	2.86	up	Lipids
	LysoPC 19:2	2.46	up	Lipids
	Chrysoeriol-7-O-(6''-sinapoyl)glucoside	-8.4	down	Flavonoids
	12-Hydroxydodecanoic acid	-2.04	down	Lipids
	D-Glucurono-6,3-lactone	-1.9	down	Others
	L-Ascorbic acid (Vitamin C)	-1.76	down	Others
	D-Erythronolactone	-1.69	down	Organic acids
	2,3-Dihydroxybenzoic Acid	-1.5	down	Organic acids
	2,5-Dihydroxybenzoic acid; Gentisic Acid	-1.39	down	Phenolic acids
	Dehydroascorbic acid	-1.38	down	Others
	Palmitoleic Acid	-1.24	down	Lipids
	Epigallocatechin-3-gallate	-1.22	down	Flavonoids
MH120	Sinapoylputrescine	14.49	up	Alkaloids
	D-Melezitose	13.26	up	Others
	Isorhamnetin-3-O-rutinoside-7-O-(2''-O-glucosyl)glucuronate	10.28	up	Flavonoids
	Syringaresinol	7.12	up	Lignans and Coumarins
	L-Cysteine	5.18	up	Amino acids and derivatives
	Turanose	4.91	up	Others
	LysoPC 19:2	3.71	up	Lipids
	L-Lysine-Butanoic Acid	3.62	up	Amino acids and derivatives
	Muconic acid	3.37	up	Organic acids
	LysoPC 19:2(2n isomer)	3.36	up	Lipids
	L-Arginine	-17.06	down	Amino acids and derivatives
	Centrolobol	-9.35	down	Phenolic acids
	Chrysoeriol-7-O-(6''-sinapoyl)glucoside	-8.4	down	Flavonoids
	L-Ascorbic acid (Vitamin C)	-6.59	down	Others
	D-Glucurono-6,3-lactone	-5.71	down	Others
	2,3-Dihydroxybenzoic Acid	-2.15	down	Organic acids
	Palmitoleic Acid	-2.1	down	Lipids
	D-Erythronolactone	-2.09	down	Organic acids
	Epigallocatechin-3-gallate	-2.05	down	Flavonoids
	Inositol	-2.04	down	Others
