# Supplementary material for: Combined transcriptome and metabolome reveal glutathione metabolism plays a critical role in resistance to salinity in rice landraces HD961
Source: Front Plant Sci. 2022 Sep 7;13:952595. doi: 10.3389/fpls.2022.952595 (PMC9490218; doi:10.3389/fpls.2022.952595)
Supplement: Supplementary file 1 [file Data_Sheet_1.ZIP › Supplementary files/Table S8.xlsx]

## Sheet: Sheet1
Table S8 Top-10 up-regulated and down-regulated DAMs of 9311.
Group	Metabolite	Log2FC	Type	Substance classification
0 mM vs 60 mM	D-Melezitose	11.52	up	Others
	Cis-Coutaric acid	9.82	up	Phenolic acids
	L-Cysteine	6.08	up	Amino acids and derivatives
	Muconic acid	4.76	up	Organic acids
	3-Hydroxyoctadecanoic acid	4.24	up	Lipids
	Turanose	3.83	up	Others
	L-Lysine-Butanoic Acid	3.23	up	Amino acids and derivatives
	LysoPC 16:1(2n isomer)	3	up	Lipids
	Syringaresinol	2.93	up	Lignans and coumarins
	Orange I	2.29	up	Alkaloids
	2,5-Dihydroxybenzoic acid; Gentisic acid	-1.58	down	Phenolic acids
	5-Hydroxymethylfurfural	-1.56	down	Phenolic acids
	Inositol	-1.49	down	Others
	2,3-Dihydroxybenzoic Acid	-1.47	down	Organic acids
	Shikimic acid	-1.32	down	Organic acids
	N-Acetyl-D-mannosamine	-1.32	down	Others
	3-Isopropylmalic Acid	-1.28	down	Organic acids
	2-Isopropylmalic Acid	-1.24	down	Organic acids
	D-Erythronolactone	-1.16	down	Organic acids
	Luteolin-8-C-arabinoside	-1.14	down	Flavonoids
0 mM vs 120 mM	Sinapoylputrescine	12.2791	up	Alkaloids
	D-Melezitose	11.849	up	Others
	Cis-Coutaric acid	10.4164	up	Phenolic acids
	L-Cysteine	6.57307	up	Amino acids and derivatives
	Muconic acid	5.10483	up	Organic acids
	Turanose	4.27501	up	Others
	1-Linoleoylglycerol-2,3-di-O-glucoside	3.28611	up	Lipids
	L-Lysine-Butanoic Acid	3.21064	up	Amino acids and derivatives
	2-Linoleoylglycerol-1,3-di-O-glucoside	3.16589	up	Lipids
	Orange I	3.13226	up	Alkaloids
	2,3-Dihydroxybenzoic Acid	-2.24	down	Organic acids
	2,5-Dihydroxybenzoic acid; Gentisic Acid	-2.21	down	Phenolic acids
	Shikimic acid	-1.79	down	Organic acids
	Inositol	-1.73	down	Others
	D-Erythronolactone	-1.7	down	Organic acids
	Luteolin-8-C-arabinoside	-1.59	down	Flavonoids
	Eriodictyol (5,7,3',4'-Tetrahydroxyflavanone)	-1.58	down	Flavonoids
	3-Isopropylmalic Acid	-1.49	down	Organic acids
	2-Isopropylmalic Acid	-1.43	down	Organic acids
	Luteolin (5,7,3',4'-Tetrahydroxyflavone)	-1.42	down	Flavonoids
