# Supplementary material for: Combined transcriptome and metabolome reveal glutathione metabolism plays a critical role in resistance to salinity in rice landraces HD961
Source: Front Plant Sci. 2022 Sep 7;13:952595. doi: 10.3389/fpls.2022.952595 (PMC9490218; doi:10.3389/fpls.2022.952595)
Supplement: Supplementary file 1 [file Data_Sheet_1.ZIP › Supplementary files/Table S9.xlsx]

## Sheet: Sheet1
Table S9 KEGG enrichment of DAMs in the MH60.
#Kegg_pathway	ko_id	Cluter_frequency	Metabolite ID	P-value	Pathway
Biosynthesis of amino acids	ko01230	15 out of 39 38.4615384615385%	pme0195;mws0256;mws0001;pme2527;mws0258;Zmyn000155;pme0021;Lmbn001718;pmb2657;mws1346;pme2589;mws0260;mws0227;pme0006;Lmbn000216	0.000199007988764044	https:\\www.genome.jp\dbget-bin\www_bget?map01230
2-Oxocarboxylic acid metabolism	ko01210	11 out of 39 28.2051282051282%	pme0021;Lmbn001718;Zmyn000155;mws0258;pme2589;mws0227;Lmbn000216;mws1346;mws0256;Lmbp000123;pme2527	0.00053657282172348	https:\\www.genome.jp\dbget-bin\www_bget?map01210
Glucosinolate biosynthesis	ko00966	6 out of 39 15.3846153846154%	mws0227;pme0021;Lmbn001718;mws0256;Lmbp000123;mws0258	0.000698394479007597	https:\\www.genome.jp\dbget-bin\www_bget?map00966
Aminoacyl-tRNA biosynthesis	ko00970	8 out of 39 20.5128205128205%	mws0001;pme0006;mws0227;mws0260;mws0258;pme0195;mws0256;pme0021	0.00167693008587688	https:\\www.genome.jp\dbget-bin\www_bget?map00970
Penicillin and cephalosporin biosynthesis	ko00311	3 out of 39 7.69230769230769%	mws0256;mws1346;pme0195	0.00252489252837361	https:\\www.genome.jp\dbget-bin\www_bget?map00311
Cyanoamino acid metabolism	ko00460	5 out of 39 12.8205128205128%	mws0258;pme0195;mws0001;pme0021;mws0256	0.00339465917961709	https:\\www.genome.jp\dbget-bin\www_bget?map00460
Tropane, piperidine and pyridine alkaloid biosynthesis	ko00960	5 out of 39 12.8205128205128%	pme1841;pmb0782;pme0021;mws0258;Rfmb319	0.00339465917961709	https:\\www.genome.jp\dbget-bin\www_bget?map00960
Valine, leucine and isoleucine degradation	ko00280	4 out of 39 10.2564102564103%	Lmbn001718;mws0227;mws0256;mws0258	0.0039749196340007	https:\\www.genome.jp\dbget-bin\www_bget?map00280
Lysine degradation	ko00310	5 out of 39 12.8205128205128%	mws1346;Rfmb319;Zmyn000247;pme1841;pme2589	0.0154110622233833	https:\\www.genome.jp\dbget-bin\www_bget?map00310
Glutathione metabolism	ko00480	5 out of 39 12.8205128205128%	MA10039492;pme1841;pme2527;pme0195;Hmfn000531	0.0154110622233833	https:\\www.genome.jp\dbget-bin\www_bget?map00480
D-Arginine and D-ornithine metabolism	ko00472	2 out of 39 5.12820512820513%	mws0260;pme2527	0.0189708141321045	https:\\www.genome.jp\dbget-bin\www_bget?map00472
Valine, leucine and isoleucine biosynthesis	ko00290	5 out of 39 12.8205128205128%	mws0258;mws0256;Lmbn001718;Lmbn000216;mws0227	0.022473295587341	https:\\www.genome.jp\dbget-bin\www_bget?map00290
Biosynthesis of secondary metabolites	ko01110	21 out of 39 53.8461538461538%	mws0639;pme2527;pme1841;mws0001;mws0005;Rfmb319;mws2523;mws0256;pme0195;Lmbp000123;pme2589;mws0260;mws0227;pme0006;pmb2657;mws1346;Lmbn001718;Zmyn000155;pme0021;Hmfn000531;mws0258	0.02758969760219	https:\\www.genome.jp\dbget-bin\www_bget?map01110
Arginine biosynthesis	ko00220	4 out of 39 10.2564102564103%	mws0260;Zmyn000155;pme2527;pmb2657	0.0363918033727924	https:\\www.genome.jp\dbget-bin\www_bget?map00220
Ascorbate and aldarate metabolism	ko00053	3 out of 39 7.69230769230769%	mws4175;MA10039492;Hmfn000531	0.0850976615200947	https:\\www.genome.jp\dbget-bin\www_bget?map00053
Carbapenem biosynthesis	ko00332	2 out of 39 5.12820512820513%	pme0006;pme0195	0.094610179197639	https:\\www.genome.jp\dbget-bin\www_bget?map00332
ABC transporters	ko02010	8 out of 39 20.5128205128205%	mws0256;pme0021;pme0230;mws0258;pme2527;pme0006;mws0260;mws0227	0.118370215895607	https:\\www.genome.jp\dbget-bin\www_bget?map02010
Tryptophan metabolism	ko00380	4 out of 39 10.2564102564103%	pmb0818;pme2589;mws0005;pme1216	0.140073394580039	https:\\www.genome.jp\dbget-bin\www_bget?map00380
Pantothenate and CoA biosynthesis	ko00770	3 out of 39 7.69230769230769%	pme0195;mws0256;Lmgn000160	0.186152697848934	https:\\www.genome.jp\dbget-bin\www_bget?map00770
Lysine biosynthesis	ko00300	2 out of 39 5.12820512820513%	pme2589;mws1346	0.197360052663345	https:\\www.genome.jp\dbget-bin\www_bget?map00300
Arginine and proline metabolism	ko00330	3 out of 39 7.69230769230769%	pme2527;pme0006;mws0260	0.225041066471368	https:\\www.genome.jp\dbget-bin\www_bget?map00330
Sulfur relay system	ko04122	1 out of 39 2.56410256410256%	pme0195	0.259600614439325	https:\\www.genome.jp\dbget-bin\www_bget?map04122
Taurine and hypotaurine metabolism	ko00430	1 out of 39 2.56410256410256%	pme0195	0.363469592989202	https:\\www.genome.jp\dbget-bin\www_bget?map00430
Indole alkaloid biosynthesis	ko00901	1 out of 39 2.56410256410256%	mws0005	0.363469592989202	https:\\www.genome.jp\dbget-bin\www_bget?map00901
Phenylpropanoid biosynthesis	ko00940	3 out of 39 7.69230769230769%	HJN003;pme0021;mws0906	0.430965159303189	https:\\www.genome.jp\dbget-bin\www_bget?map00940
Thiamine metabolism	ko00730	1 out of 39 2.56410256410256%	pme0195	0.453089397586391	https:\\www.genome.jp\dbget-bin\www_bget?map00730
Sulfur metabolism	ko00920	1 out of 39 2.56410256410256%	pme0195	0.453089397586391	https:\\www.genome.jp\dbget-bin\www_bget?map00920
Metabolic pathways	ko01100	30 out of 39 76.9230769230769%	pme0230;mws0258;Hmfn000531;Lmbn001718;pme0021;Lmgn000160;mws4175;mws0180;MA10039492;pme2589;mws0884;pme3207;mws0256;Rfmb319;mws0001;pme2527;Zmyn000247;pme0274;Zmyn000155;pmb2657;mws1346;pme1216;Lmbn000216;pme0006;mws0260;mws0227;pme0195;mws2523;mws0005;pme1841	0.514672035412323	https:\\www.genome.jp\dbget-bin\www_bget?map01100
Alanine, aspartate and glutamate metabolism	ko00250	2 out of 39 5.12820512820513%	mws0001;pmb2657	0.517649764430459	https:\\www.genome.jp\dbget-bin\www_bget?map00250
Monobactam biosynthesis	ko00261	1 out of 39 2.56410256410256%	mws0260	0.530370243579618	https:\\www.genome.jp\dbget-bin\www_bget?map00261
Fatty acid biosynthesis	ko00061	1 out of 39 2.56410256410256%	mws0361	0.596972281762871	https:\\www.genome.jp\dbget-bin\www_bget?map00061
beta-Alanine metabolism	ko00410	1 out of 39 2.56410256410256%	Lmgn000160	0.654337540928011	https:\\www.genome.jp\dbget-bin\www_bget?map00410
C5-Branched dibasic acid metabolism	ko00660	1 out of 39 2.56410256410256%	Lmbn000216	0.654337540928011	https:\\www.genome.jp\dbget-bin\www_bget?map00660
Starch and sucrose metabolism	ko00500	1 out of 39 2.56410256410256%	mws2523	0.703717892224008	https:\\www.genome.jp\dbget-bin\www_bget?map00500
alpha-Linolenic acid metabolism	ko00592	1 out of 39 2.56410256410256%	Zmpn003368	0.703717892224008	https:\\www.genome.jp\dbget-bin\www_bget?map00592
Purine metabolism	ko00230	2 out of 39 5.12820512820513%	pme0230;mws0884	0.716093714922033	https:\\www.genome.jp\dbget-bin\www_bget?map00230
Tyrosine metabolism	ko00350	1 out of 39 2.56410256410256%	mws0180	0.782724310587979	https:\\www.genome.jp\dbget-bin\www_bget?map00350
Glycine, serine and threonine metabolism	ko00260	1 out of 39 2.56410256410256%	pme0195	0.814108576836381	https:\\www.genome.jp\dbget-bin\www_bget?map00260
Cysteine and methionine metabolism	ko00270	1 out of 39 2.56410256410256%	pme0195	0.814108576836381	https:\\www.genome.jp\dbget-bin\www_bget?map00270
Phenylalanine, tyrosine and tryptophan biosynthesis	ko00400	1 out of 39 2.56410256410256%	pme0021	0.814108576836381	https:\\www.genome.jp\dbget-bin\www_bget?map00400
Biosynthesis of various secondary metabolites - part 2	ko00998	1 out of 39 2.56410256410256%	pme0021	0.814108576836381	https:\\www.genome.jp\dbget-bin\www_bget?map00998
Pyrimidine metabolism	ko00240	1 out of 39 2.56410256410256%	Lmgn000160	0.841059377964191	https:\\www.genome.jp\dbget-bin\www_bget?map00240
Phenylalanine metabolism	ko00360	1 out of 39 2.56410256410256%	pme0021	0.841059377964191	https:\\www.genome.jp\dbget-bin\www_bget?map00360
Flavone and flavonol biosynthesis	ko00944	1 out of 39 2.56410256410256%	pmp001127	0.915595428760605	https:\\www.genome.jp\dbget-bin\www_bget?map00944
Carbon metabolism	ko01200	1 out of 39 2.56410256410256%	pme0195	0.962297357183679	https:\\www.genome.jp\dbget-bin\www_bget?map01200
